# Supplementary material for: Monocytes Latently Infected with Human Cytomegalovirus Evade Neutrophil Killing
Source: iScience. 2019 Jan 8;12:13–26. doi: 10.1016/j.isci.2019.01.007 (PMC6352302; doi:10.1016/j.isci.2019.01.007)
Supplement: Table S1. Proteome from Monocytes Latently Infected with TB40E-SV40-GFP [file mmc2.xlsx]

## Sheet: Proteins
Protein FDR Confidence	Accession	Description		# Unique Peptides	Mock	UV	GFP-	GFP+	uv/mock	+/-	log uv/mock	log +/-
High	Q8NC51	Plasminogen activator inhibitor 1 RNA-binding protein	SERBP1	6	193.6	153.4	0.8	52.2	0.792355	65.25	-0.33578	6.02791
High	O75368	SH3 domain-binding glutamic acid-rich-like protein	SH3BGRL	6	189	175.6	0.6	34.8	0.929101	58	-0.106093	5.85798
High	P14317	Hematopoietic lineage cell-specific protein	HCLS1	7	184.5	173.9	0.8	40.9	0.942547	51.125	-0.0853629	5.67596
High	P53999	Activated RNA polymerase II transcriptional coactivator p15	SUB1	4	150.2	167.7	1.6	80.5	1.11651	50.3125	0.158998	5.65284
High	P00491	Purine nucleoside phosphorylase	PNP	7	168	189.3	0.9	41.8	1.12679	46.4444	0.172213	5.53743
High	P22392	Nucleoside diphosphate kinase B	NME2	4	173.5	174.2	1.2	51.1	1.00403	42.5833	0.00580896	5.41222
High	P05387	60S acidic ribosomal protein P2	RPLP2	4	188.1	169.3	1	41.6	0.900053	41.6	-0.151918	5.37851
High	P30520	Adenylosuccinate synthetase isozyme 2	ADSS	4	124.3	145.7	3.4	126.7	1.17216	37.2647	0.229175	5.21974
High	Q9NQC3	Reticulon-4	RTN4	4	144.6	156.2	2.8	96.3	1.08022	34.3929	0.111327	5.10404
High	P30046	D-dopachrome decarboxylase	DDT	4	155.4	166.2	2.7	75.7	1.0695	28.037	0.0969339	4.80926
High	P36871	Phosphoglucomutase-1	PGM1	3	159.1	155.7	3	82.2	0.97863	27.4	-0.0311649	4.7761
High	P06280	Alpha-galactosidase A	GLA	3	183	166.9	1.8	48.4	0.912022	26.8889	-0.13286	4.74894
High	P47755	F-actin-capping protein subunit alpha-2	CAPZA2	3	176	174.1	1.8	48.1	0.989205	26.7222	-0.0156592	4.73997
High	O75348	V-type proton ATPase subunit G 1	ATP6V1G1	3	153.8	163.2	3.1	79.9	1.06112	25.7742	0.0855856	4.68786
High	P50502	Hsc70-interacting protein	ST13	3	200.5	130.6	2.6	66.3	0.651372	25.5	-0.618447	4.67243
High	Q96AG4	Leucine-rich repeat-containing protein 59	LRRC59	5	183.3	144.2	2.9	69.6	0.786688	24	-0.346136	4.58496
High	Q16543	Hsp90 co-chaperone Cdc37	CDC37	8	166.9	173.1	2.4	57.6	1.03715	24	0.0526218	4.58496
High	Q93050	V-type proton ATPase 116 kDa subunit a isoform 1	ATP6V0A1	2	149.6	140.4	4.4	105.6	0.938503	24	-0.0915672	4.58496
High	P06737	Glycogen phosphorylase, liver form	PYGL	9	162.7	166.6	2.9	67.9	1.02397	23.4138	0.0341741	4.54929
High	P04062	Glucosylceramidase	GBA	2	172.6	157.9	2.9	66.5	0.914832	22.931	-0.128421	4.51923
High	Q8TD55	Pleckstrin homology domain-containing family O member 2	PLEKHO2	2	152.1	143.9	4.5	99.5	0.946088	22.1111	-0.0799536	4.4667
High	Q16851	UTP--glucose-1-phosphate uridylyltransferase	UGP2	8	159.2	175.4	2.9	62.5	1.10176	21.5517	0.139808	4.42973
High	P07686	Beta-hexosaminidase subunit beta	HEXB	13	185.4	156	2.6	55.9	0.841424	21.5	-0.249095	4.42626
High	Q9P1F3	Costars family protein ABRACL	ABRACL	4	159.3	170.6	3.4	66.7	1.07094	19.6176	0.0988714	4.29408
High	Q9NX46	Poly(ADP-ribose) glycohydrolase ARH3	ADPRHL2	2	134.7	154.6	5.5	105.2	1.14774	19.1273	0.19879	4.25756
High	P30626	Sorcin	SRI	2	135.9	163.6	5.1	95.4	1.20383	18.7059	0.267627	4.22542
High	Q13907	Isopentenyl-diphosphate Delta-isomerase 1	IDI1	4	156.6	156.3	4.5	82.5	0.998084	18.3333	-0.00276643	4.1964
High	P57088	Transmembrane protein 33	TMEM33	1	123.4	113.5	8.5	154.6	0.919773	18.1882	-0.12065	4.18493
High	Q9HB40	Retinoid-inducible serine carboxypeptidase	SCPEP1	3	162.6	173	3.4	60.9	1.06396	17.9118	0.0894448	4.16284
High	P62328	Thymosin beta-4	TMSB4X	4	208.9	166.5	1.3	23.2	0.797032	17.8462	-0.32729	4.15754
High	P25786	Proteasome subunit alpha type-1	PSMA1	11	186.5	162.8	2.7	47.9	0.872922	17.7407	-0.196075	4.14899
High	P49720	Proteasome subunit beta type-3	PSMB3	3	151	177.3	3.9	67.8	1.17417	17.3846	0.231644	4.11974
High	P35241	Radixin	RDX	5	163.4	159.7	4.2	72.8	0.977356	17.3333	-0.0330437	4.11548
High	P35610	Sterol O-acyltransferase 1	SOAT1	2	183.5	147.5	3.8	65.1	0.803815	17.1316	-0.315065	4.09859
High	O00303	Eukaryotic translation initiation factor 3 subunit F	EIF3F	3	133.7	148.5	6.5	111.3	1.1107	17.1231	0.151463	4.09787
High	Q9UBW5	Bridging integrator 2	BIN2	3	159.9	169.4	4	66.7	1.05941	16.675	0.0832639	4.05961
High	P17900	Ganglioside GM2 activator	GM2A	5	207.8	137.8	3.1	51.4	0.663138	16.5806	-0.59262	4.05143
High	Q9NPJ3	Acyl-coenzyme A thioesterase 13	ACOT13	2	166.9	135.3	5.6	92.3	0.810665	16.4821	-0.302822	4.04283
High	P40925	Malate dehydrogenase, cytoplasmic	MDH1	12	191.8	161.8	2.7	43.6	0.843587	16.1481	-0.245391	4.0133
High	Q13404	Ubiquitin-conjugating enzyme E2 variant 1	UBE2V1	2	155	166.6	4.6	73.8	1.07484	16.0435	0.10412	4.00392
High	Q04941	Proteolipid protein 2	PLP2	1	111.3	120.4	9.9	158.4	1.08176	16	0.113382	4
High	P63151	Serine/threonine-protein phosphatase 2A 55 kDa regulatory subunit B alpha isoform	PPP2R2A	2	142.3	144.6	6.9	106.2	1.01616	15.3913	0.0231319	3.94404
High	P04066	Tissue alpha-L-fucosidase	FUCA1	3	189	150.6	3.7	56.7	0.796825	15.3243	-0.327664	3.93775
High	Q96IX5	Up-regulated during skeletal muscle growth protein 5	USMG5	1	135.4	125.2	8.6	130.8	0.924668	15.2093	-0.112993	3.92688
High	P06730	Eukaryotic translation initiation factor 4E	EIF4E	2	160.2	148.1	5.7	86	0.924469	15.0877	-0.113303	3.9153
High	P14174	Macrophage migration inhibitory factor	MIF	3	159.7	166	4.8	69.6	1.03945	14.5	0.0558189	3.85798
High	Q7Z3B4	Nucleoporin p54	NUP54	1	119.6	116.6	10.6	153.2	0.974916	14.4528	-0.0366496	3.85328
High	P21399	Cytoplasmic aconitate hydratase	ACO1	2	149	180.8	4.7	65.6	1.21342	13.9574	0.279082	3.80296
High	O15212	Prefoldin subunit 6	PFDN6	2	152.9	160.7	5.9	80.5	1.05101	13.6441	0.0717815	3.7702
High	Q8WZA0	Protein LZIC	LZIC	2	180.1	168.9	3.6	47.4	0.937812	13.1667	-0.0926289	3.71882
High	P34910	Protein EVI2B	EVI2B	2	151.8	183	4.6	60.5	1.20553	13.1522	0.269672	3.71723
Medium	P20292	Arachidonate 5-lipoxygenase-activating protein	ALOX5AP	1	89.9	149	11.4	149.6	1.6574	13.1228	0.728919	3.714
High	P51858	Hepatoma-derived growth factor	HDGF	4	152.7	177	5	65.2	1.15914	13.04	0.213049	3.70487
High	P02649	Apolipoprotein E	APOE	11	165.8	174.2	4.3	55.7	1.05066	12.9535	0.0713006	3.69527
Medium	O15270	Serine palmitoyltransferase 2	SPTLC2	1	89.7	129.5	13	167.8	1.4437	12.9077	0.529772	3.69016
High	P11717	Cation-independent mannose-6-phosphate receptor	IGF2R	3	119.9	150.2	9.4	120.4	1.25271	12.8085	0.325053	3.67903
High	Q96E39	RNA binding motif protein, X-linked-like-1	RBMXL1	1	87.3	147.3	12.1	153.3	1.68729	12.6694	0.754704	3.66328
High	P01920	HLA class II histocompatibility antigen, DQ beta 1 chain	HLA-DQB1	4	108.7	154	10.3	127	1.41674	12.3301	0.502578	3.62411
Medium	Q08378	Golgin subfamily A member 3	GOLGA3	1	121.2	146.6	10.2	122	1.20957	11.9608	0.274495	3.58024
High	Q13526	Peptidyl-prolyl cis-trans isomerase NIMA-interacting 1	PIN1	1	155.7	111.1	10.3	123	0.713552	11.9417	-0.48691	3.57794
High	P62987	Ubiquitin-60S ribosomal protein L40	UBA52	1	148.8	121.4	10.1	119.6	0.81586	11.8416	-0.293606	3.56579
High	Q13618	Cullin-3	CUL3	1	100.6	130.8	13.3	155.3	1.3002	11.6767	0.378732	3.54556
Medium	P53367	Arfaptin-1	ARFIP1	1	116.2	124	12.8	147	1.06713	11.4844	0.0937301	3.5216
High	Q8TAQ2	SWI/SNF complex subunit SMARCC2	SMARCC2	1	116.5	150.3	10.7	122.5	1.29013	11.4486	0.367515	3.5171
High	Q7L5N1	COP9 signalosome complex subunit 6	COPS6	2	117.4	124.9	13	144.8	1.06388	11.1385	0.0893411	3.47748
High	Q8NBJ7	Sulfatase-modifying factor 2	SUMF2	1	144.5	131.1	10.3	114.1	0.907266	11.0777	-0.140402	3.46958
High	O15372	Eukaryotic translation initiation factor 3 subunit H	EIF3H	2	147.6	160.9	7.6	83.8	1.09011	11.0263	0.124472	3.46288
High	Q53H82	Beta-lactamase-like protein 2	LACTB2	1	122.3	128.6	12.4	136.6	1.05151	11.0161	0.0724662	3.46155
High	P46939	Utrophin	UTRN	1	115.9	131.8	12.7	139.5	1.13719	10.9843	0.18547	3.45736
High	O75695	Protein XRP2	RP2	2	130.6	140.9	10.9	117.6	1.07887	10.789	0.109517	3.43149
High	Q9BRG1	Vacuolar protein-sorting-associated protein 25	VPS25	1	140.1	138.7	10.3	110.9	0.990007	10.767	-0.0144892	3.42854
High	Q9Y2Q5	Ragulator complex protein LAMTOR2	LAMTOR2	2	159.7	171.7	5.9	62.7	1.07514	10.6271	0.104526	3.40968
High	Q9H3G5	Probable serine carboxypeptidase CPVL	CPVL	6	174.5	144.9	7.3	73.4	0.830372	10.0548	-0.268169	3.32981
Medium	P48736	Phosphatidylinositol 4,5-bisphosphate 3-kinase catalytic subunit gamma isoform	PIK3CG	1	143.5	140.7	10.5	105.3	0.980488	10.0286	-0.0284284	3.32604
High	Q9ULH1	Arf-GAP with SH3 domain, ANK repeat and PH domain-containing protein 1	ASAP1	1	114.4	146.6	12.6	126.3	1.28147	10.0238	0.357798	3.32536
High	P48556	26S proteasome non-ATPase regulatory subunit 8	PSMD8	2	143	138.1	10.8	108.1	0.965734	10.0093	-0.0503018	3.32326
High	Q86TI2	Dipeptidyl peptidase 9	DPP9	1	137	126.2	12.5	124.3	0.921168	9.944	-0.118464	3.31383
High	Q9NQR4	Omega-amidase NIT2	NIT2	1	131.6	141.8	11.6	115.1	1.07751	9.92241	0.107698	3.31069
High	Q8N357	Solute carrier family 35 member F6	SLC35F6	1	158	128.5	10.4	103.1	0.813291	9.91346	-0.298156	3.30939
High	P05413	Fatty acid-binding protein, heart	FABP3	3	212.5	120.1	6.2	61.3	0.565176	9.8871	-0.823227	3.30555
High	P04792	Heat shock protein beta-1	HSPB1	8	195.4	152.4	4.8	47.4	0.779939	9.875	-0.358568	3.30378
High	Q9UII2	ATPase inhibitor, mitochondrial	ATPIF1	2	155.9	159.8	7.8	76.6	1.02502	9.82051	0.0356465	3.2958
High	Q9NZ45	CDGSH iron-sulfur domain-containing protein 1	CISD1	1	123.5	148.5	11.9	116.2	1.20243	9.76471	0.265952	3.28758
High	Q8WUW1	Protein BRICK1	BRK1	2	143.6	144	10.5	101.9	1.00279	9.70476	0.00401306	3.27869
High	Q14677	Clathrin interactor 1	CLINT1	1	106.6	128.7	15.4	149.3	1.20732	9.69481	0.271805	3.27721
High	P34896	Serine hydroxymethyltransferase, cytosolic	SHMT1	1	136.8	124.3	13.1	125.8	0.908626	9.60305	-0.138242	3.26349
High	Q9BT78	COP9 signalosome complex subunit 4	COPS4	3	120.2	174.1	10	95.7	1.44842	9.57	0.534479	3.25852
High	Q5K651	Sterile alpha motif domain-containing protein 9	SAMD9	1	126.4	155.3	11.2	107.1	1.22864	9.5625	0.297061	3.25739
High	O00115	Deoxyribonuclease-2-alpha	DNASE2	2	168.8	178.6	5	47.6	1.05806	9.52	0.0814172	3.25096
High	O95373	Importin-7	IPO7	1	140.7	120	13.3	126	0.852878	9.47368	-0.229588	3.24393
High	P11117	Lysosomal acid phosphatase	ACP2	1	149.4	133.9	11.2	105.5	0.896252	9.41964	-0.158024	3.23567
High	P17813	Endoglin	ENG	1	141.7	141.3	11.3	105.7	0.997177	9.35398	-0.00407829	3.22558
Medium	P16949	Stathmin	STMN1	1	195.8	119.7	8.2	76.4	0.611338	9.31707	-0.709958	3.21988
High	P10620	Microsomal glutathione S-transferase 1	MGST1	1	173.4	118.8	10.5	97.3	0.685121	9.26667	-0.545569	3.21205
High	Q15582	Transforming growth factor-beta-induced protein ig-h3	TGFBI	4	118.7	221.3	5.9	54	1.86436	9.15254	0.898684	3.19417
High	P61225	Ras-related protein Rap-2b	RAP2B	2	171.1	130.8	9.7	88.3	0.764465	9.10309	-0.387477	3.18636
High	Q03252	Lamin-B2	LMNB2	1	136.3	153.4	11.1	99.2	1.12546	8.93694	0.170513	3.15978
High	P61163	Alpha-centractin	ACTR1A	3	145.9	164.4	9.1	80.5	1.1268	8.84615	0.17223	3.14505
High	Q9NZD8	Maspardin	SPG21	1	123.1	153	12.6	111.2	1.24289	8.8254	0.313701	3.14166
Medium	Q9P2X0	Dolichol-phosphate mannosyltransferase subunit 3	DPM3	1	140.4	154.1	10.9	94.6	1.09758	8.6789	0.134324	3.11751
High	Q13459	Unconventional myosin-IXb	MYO9B	3	130.1	130.6	14.4	124.9	1.00384	8.67361	0.00553393	3.11663
High	P30085	UMP-CMP kinase	CMPK1	4	175.7	146	8.1	70.2	0.830962	8.66667	-0.267146	3.11548
High	P62834	Ras-related protein Rap-1A	RAP1A	1	139.3	161.5	10.3	88.9	1.15937	8.63107	0.213339	3.10954
High	O75369	Filamin-B	FLNB	4	146.7	135.2	12.3	105.7	0.921609	8.5935	-0.117774	3.10325
High	P20618	Proteasome subunit beta type-1	PSMB1	3	129.1	177.9	9.7	83.3	1.378	8.58763	0.462578	3.10226
High	O75340	Programmed cell death protein 6	PDCD6	2	127.1	139.2	14	119.8	1.0952	8.55714	0.131195	3.09713
High	P52907	F-actin-capping protein subunit alpha-1	CAPZA1	5	176.2	176.5	5	42.2	1.0017	8.44	0.00245426	3.07724
Medium	Q12874	Splicing factor 3A subunit 3	SF3A3	1	124.2	153.4	13	109.5	1.2351	8.42308	0.304633	3.07435
High	Q99426	Tubulin-folding cofactor B	TBCB	1	146.9	146.7	11.4	95	0.998639	8.33333	-0.00196552	3.05889
High	P18510	Interleukin-1 receptor antagonist protein	IL1RN	6	213.1	143.4	4.7	38.8	0.672924	8.25532	-0.571486	3.04532
High	Q99439	Calponin-2	CNN2	1	136.6	130.2	14.5	118.7	0.953148	8.18621	-0.069228	3.0332
High	Q96IJ6	Mannose-1-phosphate guanyltransferase alpha	GMPPA	1	139.9	152.7	11.7	95.7	1.09149	8.17949	0.126304	3.03201
High	Q9UGQ3	Solute carrier family 2, facilitated glucose transporter member 6	SLC2A6	1	100.9	163.3	14.9	120.9	1.61843	8.11409	0.694599	3.02043
High	Q68EM7	Rho GTPase-activating protein 17	ARHGAP17	1	140.8	160.6	10.9	87.8	1.14062	8.05505	0.189825	3.00989
High	P20962	Parathymosin	PTMS	3	190.9	172.1	4.2	32.8	0.901519	7.80952	-0.14957	2.96523
High	Q9Y3B4	Splicing factor 3B subunit 6	SF3B6	1	172.7	140.4	9.9	77.1	0.81297	7.78788	-0.298725	2.96123
High	P67775	Serine/threonine-protein phosphatase 2A catalytic subunit alpha isoform	PPP2CA	1	147.8	150.5	11.6	90	1.01827	7.75862	0.0261172	2.9558
High	Q9UMX0	Ubiquilin-1	UBQLN1	2	143	162.4	10.9	83.6	1.13566	7.66972	0.183536	2.93917
High	Q6NYC8	Phostensin	PPP1R18	4	129.4	160.4	12.7	97.4	1.23957	7.66929	0.309837	2.93909
High	P37840	Alpha-synuclein	SNCA	2	169.3	159.4	8.3	63	0.941524	7.59036	-0.0869303	2.92417
High	Q14534	Squalene monooxygenase	SQLE	1	153.8	147.7	11.5	87	0.960338	7.56522	-0.0583857	2.91938
High	P55957	BH3-interacting domain death agonist	BID	5	127.8	173.5	11.7	87	1.35759	7.4359	0.441048	2.89451
High	A6NDG6	Phosphoglycolate phosphatase	PGP	1	153.9	131.9	13.7	100.4	0.85705	7.32847	-0.222549	2.87351
High	Q9BV57	1,2-dihydroxy-3-keto-5-methylthiopentene dioxygenase	ADI1	1	165.1	151	10.1	73.8	0.914597	7.30693	-0.128792	2.86927
High	P46926	Glucosamine-6-phosphate isomerase 1	GNPDA1	5	171.1	161.2	8.4	59.3	0.942139	7.05952	-0.085988	2.81957
High	Q6JBY9	CapZ-interacting protein	RCSD1	2	137	154.5	13.6	94.9	1.12774	6.97794	0.173431	2.8028
High	Q99436	Proteasome subunit beta type-7	PSMB7	1	233.1	107.4	7.6	51.9	0.460746	6.82895	-1.11796	2.77166
High	O43707	Alpha-actinin-4	ACTN4	15	168.5	172.9	7.7	50.8	1.02611	6.5974	0.0371893	2.7219
High	Q8TCT9	Minor histocompatibility antigen H13	HM13	3	155.4	133.8	14.6	96.2	0.861004	6.58904	-0.215908	2.72007
High	O60664	Perilipin-3	PLIN3	10	192.7	156	6.9	44.4	0.809549	6.43478	-0.304811	2.68589
High	Q9NY33	Dipeptidyl peptidase 3	DPP3	1	149.5	165	11.5	73.9	1.10368	6.42609	0.142321	2.68394
High	P49327	Fatty acid synthase	FASN	33	128.2	185.9	11.8	74.1	1.45008	6.27966	0.536131	2.65069
High	Q9UBQ5	Eukaryotic translation initiation factor 3 subunit K	EIF3K	2	143.8	152.3	14.3	89.6	1.05911	6.26573	0.0828523	2.64748
High	Q9NVZ3	Adaptin ear-binding coat-associated protein 2	NECAP2	1	131	165.8	14.2	88.9	1.26565	6.26056	0.339877	2.64629
High	Q9NTK5	Obg-like ATPase 1	OLA1	2	143.8	133.1	17.3	105.8	0.925591	6.11561	-0.111553	2.6125
High	P30086	Phosphatidylethanolamine-binding protein 1	PEBP1	10	178.8	165.7	7.8	47.7	0.926734	6.11538	-0.109773	2.61244
High	P36578	60S ribosomal protein L4	RPL4	2	159.7	177.9	9	53.4	1.11396	5.93333	0.155702	2.56884
High	O00170	AH receptor-interacting protein	AIP	2	122.8	152.9	18.2	106.1	1.24511	5.82967	0.316278	2.54341
High	Q27J81	Inverted formin-2	INF2	1	184.5	145	10.5	60	0.785908	5.71429	-0.347568	2.51457
High	P50395	Rab GDP dissociation inhibitor beta	GDI2	10	170.2	182.2	7.3	40.2	1.07051	5.50685	0.0982919	2.46123
High	Q15056	Eukaryotic translation initiation factor 4H	EIF4H	4	175.2	182	6.7	36.2	1.03881	5.40299	0.0549357	2.43376
High	Q32MZ4	Leucine-rich repeat flightless-interacting protein 1	LRRFIP1	6	168.8	173.1	9.3	48.8	1.02547	5.24731	0.0362908	2.39158
High	Q9BY32	Inosine triphosphate pyrophosphatase	ITPA	3	139.8	132.9	20.5	106.8	0.950644	5.20976	-0.0730233	2.38122
High	Q9BRF8	Serine/threonine-protein phosphatase CPPED1	CPPED1	1	157.5	163.9	12.7	65.9	1.04063	5.18898	0.057464	2.37545
High	O14818	Proteasome subunit alpha type-7	PSMA7	6	164.3	167.5	11.3	56.9	1.01948	5.0354	0.0278286	2.33211
High	O00584	Ribonuclease T2	RNASET2	1	168.8	151.1	13.4	66.8	0.895142	4.98507	-0.159811	2.31762
High	P23381	Tryptophan--tRNA ligase, cytoplasmic	WARS	27	68.7	247.1	14.1	70.2	3.5968	4.97872	1.84671	2.31578
High	P30047	GTP cyclohydrolase 1 feedback regulatory protein	GCHFR	1	174.6	157.5	11.4	56.5	0.902062	4.95614	-0.148702	2.30922
High	P17980	26S protease regulatory subunit 6A	PSMC3	7	139.6	129.8	22.1	108.6	0.929799	4.91403	-0.105009	2.29691
High	P13284	Gamma-interferon-inducible lysosomal thiol reductase	IFI30	5	178.5	173.2	8.3	40	0.970308	4.81928	-0.0434851	2.26882
High	Q9BYX2	TBC1 domain family member 2A	TBC1D2	3	149.7	154.1	16.6	79.6	1.02939	4.79518	0.0417926	2.26159
High	P54578	Ubiquitin carboxyl-terminal hydrolase 14	USP14	3	149.6	149.1	17.6	83.7	0.996658	4.75568	-0.00482992	2.24965
High	Q9Y262	Eukaryotic translation initiation factor 3 subunit L	EIF3L	6	118.5	132.2	26.4	123	1.11561	4.65909	0.157835	2.22005
High	Q9BPW9	Dehydrogenase/reductase SDR family member 9	DHRS9	2	172.5	176.9	9.1	41.5	1.02551	4.56044	0.0363377	2.18917
High	P19971	Thymidine phosphorylase	TYMP	22	100.7	241.6	10.6	47.1	2.39921	4.4434	1.26256	2.15166
High	Q0VD83	Apolipoprotein B receptor	APOBR	17	157	152.8	16.7	73.5	0.973248	4.4012	-0.03912	2.1379
High	P20810	Calpastatin	CAST	2	164.5	181.1	10.1	44.3	1.10091	4.38614	0.138699	2.13295
High	P24666	Low molecular weight phosphotyrosine protein phosphatase	ACP1	3	132.8	138.7	23.9	104.7	1.04443	4.38075	0.0627126	2.13118
High	Q14203	Dynactin subunit 1	DCTN1	5	151.6	148.8	18.9	80.8	0.98153	4.27513	-0.0268952	2.09597
High	Q86TX2	Acyl-coenzyme A thioesterase 1	ACOT1	5	167.5	128	20	84.4	0.764179	4.22	-0.388017	2.07724
High	Q8N3D4	EH domain-binding protein 1-like protein 1	EHBP1L1	3	138	139.9	23.5	98.6	1.01377	4.19574	0.0197277	2.06893
High	Q04826	HLA class I histocompatibility antigen, B-40 alpha chain	HLA-B	2	100.2	164.4	26.2	109.3	1.64072	4.17176	0.714328	2.06065
High	O43516	WAS/WASL-interacting protein family member 1	WIPF1	2	149	179.7	13.9	57.4	1.20604	4.1295	0.270278	2.04597
High	Q04446	1,4-alpha-glucan-branching enzyme	GBE1	4	161	126.9	21.9	90.2	0.788199	4.11872	-0.343369	2.0422
High	Q14956	Transmembrane glycoprotein NMB	GPNMB	7	219.1	148.7	6.3	25.9	0.678686	4.11111	-0.559185	2.03953
High	P28065	Proteasome subunit beta type-9	PSMB9	4	110.3	190.2	19.6	79.9	1.72439	4.07653	0.786084	2.02734
High	O94826	Mitochondrial import receptor subunit TOM70	TOMM70A	2	127.4	126.6	28.9	117	0.993721	4.04844	-0.00908787	2.01737
High	P00352	Retinal dehydrogenase 1	ALDH1A1	15	135.3	210.3	10.8	43.6	1.55432	4.03704	0.636287	2.0133
High	E9PAV3	Nascent polypeptide-associated complex subunit alpha, muscle-specific form	NACA	2	133.7	153.2	22.6	90.5	1.14585	4.00442	0.196417	2.0016
High	Q96QH2	PML-RARA-regulated adapter molecule 1	PRAM1	9	145.3	160.5	19	75.2	1.10461	3.95789	0.143539	1.98473
High	Q12907	Vesicular integral-membrane protein VIP36	LMAN2	4	110.1	128	32.8	129.1	1.16258	3.93598	0.217329	1.97672
High	O14773	Tripeptidyl-peptidase 1	TPP1	4	181.5	122.7	19.6	76.2	0.676033	3.88776	-0.564834	1.95894
High	P14384	Carboxypeptidase M	CPM	2	149.7	151.4	20.4	78.4	1.01136	3.84314	0.016291	1.94228
High	P37802	Transgelin-2	TAGLN2	16	146.4	183.4	14.5	55.6	1.25273	3.83448	0.325078	1.93903
High	Q01518	Adenylyl cyclase-associated protein 1	CAP1	24	192.7	166.8	8.5	32	0.865594	3.76471	-0.208237	1.91254
High	Q96KP4	Cytosolic non-specific dipeptidase	CNDP2	13	172.7	163.6	13.4	50.2	0.947307	3.74627	-0.0780953	1.90545
High	P22897	Macrophage mannose receptor 1	MRC1	6	102.1	204.9	19.7	73.3	2.00686	3.72081	1.00494	1.89562
High	P12955	Xaa-Pro dipeptidase	PEPD	8	169.1	157.9	15.6	57.4	0.933767	3.67949	-0.0988655	1.8795
High	Q709C8	Vacuolar protein sorting-associated protein 13C	VPS13C	2	122.6	148.9	27.8	100.7	1.21452	3.6223	0.280385	1.85691
High	Q99733	Nucleosome assembly protein 1-like 4	NAP1L4	3	162	140.5	21.1	76.4	0.867284	3.62085	-0.205424	1.85633
High	Q9Y6W5	Wiskott-Aldrich syndrome protein family member 2	WASF2	4	126.9	150.7	26.5	95.9	1.18755	3.61887	0.247987	1.85554
High	Q9H0W9	Ester hydrolase C11orf54	C11orf54	2	167.1	180.8	11.4	40.8	1.08199	3.57895	0.113683	1.83954
High	P35754	Glutaredoxin-1	GLRX	5	152.4	168.2	17.5	62	1.10367	3.54286	0.142315	1.82491
High	Q16799	Reticulon-1	RTN1	2	111.4	141.9	32.4	114.2	1.27379	3.52469	0.349125	1.8175
High	P40121	Macrophage-capping protein	CAPG	11	184.9	170.9	9.9	34.2	0.924283	3.45455	-0.113593	1.7885
High	P00492	Hypoxanthine-guanine phosphoribosyltransferase	HPRT1	3	154.1	162.6	19.1	64.3	1.05516	3.36649	0.0774604	1.75125
High	Q9Y3R5	Protein dopey-2	DOPEY2	2	162.4	135.8	23.5	78.4	0.836207	3.33617	-0.258068	1.73819
High	P22102	Trifunctional purine biosynthetic protein adenosine-3	GART	6	85.6	104.4	48.6	161.5	1.21963	3.32305	0.286439	1.73251
High	P12814	Alpha-actinin-1	ACTN1	24	169.5	168	14.5	48	0.99115	3.31034	-0.012824	1.72698
High	Q6ZS81	WD repeat- and FYVE domain-containing protein 4	WDFY4	3	96.9	112.2	44.3	146.5	1.15789	3.307	0.211504	1.72552
High	O60814	Histone H2B type 1-K	HIST1H2BK	1	100.5	32.6	62	204.9	0.324378	3.30484	-1.62425	1.72458
High	P61158	Actin-related protein 3	ACTR3	18	156.7	155.7	20.4	67.2	0.993618	3.29412	-0.00923624	1.71989
High	P61916	Epididymal secretory protein E1	NPC2	9	175.6	166.2	13.6	44.6	0.946469	3.27941	-0.0793725	1.71344
High	P13796	Plastin-2	LCP1	44	181.7	172.3	10.8	35.3	0.948266	3.26852	-0.0766357	1.70864
High	P55209	Nucleosome assembly protein 1-like 1	NAP1L1	3	157.4	148.8	22.1	71.7	0.945362	3.24434	-0.081061	1.69793
High	P55263	Adenosine kinase	ADK	4	125.3	148.3	29.9	96.6	1.18356	3.23077	0.243132	1.69188
High	O00422	Histone deacetylase complex subunit SAP18	SAP18	2	132.9	141.5	29.8	95.8	1.06471	3.21477	0.0904609	1.68471
High	P27816	Microtubule-associated protein 4	MAP4	3	168.4	132	24.2	75.4	0.783848	3.1157	-0.351354	1.63956
High	Q86VP6	Cullin-associated NEDD8-dissociated protein 1	CAND1	6	158.3	161.8	19.7	60.3	1.02211	3.06091	0.0315504	1.61396
High	P08865	40S ribosomal protein SA	RPSA	7	151.4	141.1	26.5	81.1	0.931968	3.06038	-0.101647	1.61371
High	P29692	Elongation factor 1-delta	EEF1D	5	169.2	160.2	17.5	53.1	0.946809	3.03429	-0.0788554	1.60136
High	P21980	Protein-glutamine gamma-glutamyltransferase 2	TGM2	11	137.3	191	17.8	53.8	1.39111	3.02247	0.476241	1.59573
High	P16402	Histone H1.3	HIST1H1D	5	205.2	143.4	12.8	38.5	0.69883	3.00781	-0.516986	1.58871
High	P39019	40S ribosomal protein S19	RPS19	6	159.8	155	21.3	64	0.969962	3.00469	-0.0439992	1.58722
High	P53990	IST1 homolog	IST1	3	126.9	148.6	31.2	93.3	1.171	2.99038	0.227742	1.58033
High	Q96JJ3	Engulfment and cell motility protein 2	ELMO2	2	123.8	112.4	41.2	122.5	0.907916	2.9733	-0.139369	1.57207
High	P10253	Lysosomal alpha-glucosidase	GAA	7	161	151.5	22.1	65.4	0.940994	2.95928	-0.0877429	1.56524
High	Q9ULZ3	Apoptosis-associated speck-like protein containing a CARD	PYCARD	8	137.4	175.2	22.2	65.2	1.27511	2.93694	0.350621	1.55431
High	P18206	Vinculin	VCL	30	144.8	150.4	26.8	78	1.03867	2.91045	0.054743	1.54124
Medium	Q68E01	Integrator complex subunit 3	INTS3	1	42.1	18.6	87.2	252.1	0.441805	2.89106	-1.17852	1.5316
High	P62277	40S ribosomal protein S13	RPS13	4	134.1	132.4	34.5	99	0.987323	2.86957	-0.0184061	1.52083
High	P07339	Cathepsin D	CTSD	18	202.3	149.5	12.6	35.6	0.739001	2.8254	-0.436351	1.49845
High	P25787	Proteasome subunit alpha type-2	PSMA2	4	157.2	187.9	14.4	40.5	1.19529	2.8125	0.257364	1.49185
High	P63104	14-3-3 protein zeta/delta	YWHAZ	13	169.4	145.3	22.4	62.8	0.857733	2.80357	-0.221399	1.48727
High	Q9UHA4	Ragulator complex protein LAMTOR3	LAMTOR3	2	151.7	147.1	26.6	74.5	0.969677	2.80075	-0.0444238	1.48581
High	Q6NUK1	Calcium-binding mitochondrial carrier protein SCaMC-1	SLC25A24	3	109.3	125.5	43.5	121.7	1.14822	2.7977	0.199394	1.48424
High	Q8TED4	Sugar phosphate exchanger 2	SLC37A2	2	150.3	122.5	33.6	93.6	0.815037	2.78571	-0.295063	1.47805
High	Q9HC35	Echinoderm microtubule-associated protein-like 4	EML4	2	98	122.9	47.4	131.6	1.25408	2.77637	0.326631	1.4732
High	P62993	Growth factor receptor-bound protein 2	GRB2	8	140.2	180.2	21.1	58.5	1.28531	2.77251	0.362113	1.47119
High	Q96CX2	BTB/POZ domain-containing protein KCTD12	KCTD12	11	129.5	164.1	28.3	78.1	1.26718	2.75972	0.341623	1.46452
High	Q06323	Proteasome activator complex subunit 1	PSME1	12	109.7	209.6	21.6	59	1.91067	2.73148	0.934075	1.44968
High	P28066	Proteasome subunit alpha type-5	PSMA5	5	146.6	160.9	24.8	67.7	1.09754	2.72984	0.134279	1.44882
High	P10599	Thioredoxin	TXN	9	146.4	172.3	21.8	59.5	1.17691	2.72936	0.235007	1.44856
High	P42167	Lamina-associated polypeptide 2, isoforms beta/gamma	TMPO	3	124.5	148.1	34.3	93.1	1.18956	2.71429	0.250426	1.44057
High	Q9UI08	Ena/VASP-like protein	EVL	12	163.9	162.4	19.9	53.8	0.990848	2.70352	-0.0132642	1.43484
High	O95166	Gamma-aminobutyric acid receptor-associated protein	GABARAP	3	145.6	145.4	29.5	79.4	0.998626	2.69153	-0.00198309	1.42842
High	O60711	Leupaxin	LPXN	7	144.8	144.2	30.2	80.9	0.995856	2.67881	-0.00599044	1.42159
High	O75608	Acyl-protein thioesterase 1	LYPLA1	3	125.3	137.5	37.4	99.8	1.09737	2.66845	0.134045	1.416
High	P09467	Fructose-1,6-bisphosphatase 1	FBP1	16	145.8	191.2	17.2	45.8	1.31139	2.66279	0.391092	1.41294
High	Q92688	Acidic leucine-rich nuclear phosphoprotein 32 family member B	ANP32B	2	141.5	142.5	31.9	84.1	1.00707	2.63636	0.0101599	1.39855
High	P25774	Cathepsin S	CTSS	15	178	165.3	15.6	41.1	0.928652	2.63462	-0.106791	1.39759
High	P23588	Eukaryotic translation initiation factor 4B	EIF4B	6	182.9	155.1	17.1	44.9	0.848004	2.62573	-0.237856	1.39272
High	P60228	Eukaryotic translation initiation factor 3 subunit E	EIF3E	3	90.5	202.6	29.8	77.1	2.23867	2.58725	1.16264	1.37142
Medium	Q8N9S9	Sorting nexin-31	SNX31	1	59.1	59.8	78.6	202.5	1.01184	2.57634	0.0169874	1.36532
Medium	Q14185	Dedicator of cytokinesis protein 1	DOCK1	1	38.4	15.9	96.7	249	0.414062	2.57497	-1.27208	1.36456
High	P62750	60S ribosomal protein L23a	RPL23A	4	166.7	164.8	19.2	49.2	0.988602	2.5625	-0.0165379	1.35755
High	P13762	HLA class II histocompatibility antigen, DR beta 4 chain	HLA-DRB4	4	108.6	133.7	44.3	113.4	1.23112	2.55982	0.299975	1.35604
High	P46776	60S ribosomal protein L27a	RPL27A	2	128.8	151.7	33.7	85.9	1.1778	2.54896	0.236088	1.34991
High	O60313	Dynamin-like 120 kDa protein, mitochondrial	OPA1	2	126.4	132.8	40	100.8	1.05063	2.52	0.0712587	1.33342
High	P09972	Fructose-bisphosphate aldolase C	ALDOC	3	139.9	159.6	28.6	72	1.14081	2.51748	0.190065	1.33198
High	P62906	60S ribosomal protein L10a	RPL10A	3	160.1	153.8	24.5	61.6	0.96065	2.51429	-0.0579178	1.33015
High	Q9Y224	UPF0568 protein C14orf166	C14orf166	6	145	130.3	35.5	89.2	0.898621	2.51268	-0.154216	1.32922
High	P06865	Beta-hexosaminidase subunit alpha	HEXA	9	156	148.2	27.6	68.3	0.95	2.47464	-0.0740006	1.30722
High	P62158	Calmodulin	CALM1	9	191.1	151.6	16.5	40.8	0.793302	2.47273	-0.334058	1.3061
High	Q7Z6Z7	E3 ubiquitin-protein ligase HUWE1	HUWE1	4	116.1	119.2	47.5	117.2	1.0267	2.46737	0.0380163	1.30297
High	Q92882	Osteoclast-stimulating factor 1	OSTF1	4	135.2	133.3	38.1	93.3	0.985947	2.44882	-0.0204184	1.29209
High	P48637	Glutathione synthetase	GSS	6	154.9	155	26.3	63.8	1.00065	2.42586	0.000931071	1.27849
High	P04075	Fructose-bisphosphate aldolase A	ALDOA	20	175.3	164.8	17.5	42.4	0.940103	2.42286	-0.0891098	1.27671
High	P05120	Plasminogen activator inhibitor 2	SERPINB2	4	103.4	184.9	32.7	79	1.7882	2.4159	0.838509	1.27256
High	Q9UN86	Ras GTPase-activating protein-binding protein 2	G3BP2	2	108.1	119.2	50.6	122.1	1.10268	2.41304	0.141018	1.27085
High	P13686	Tartrate-resistant acid phosphatase type 5	ACP5	5	162.4	157.4	23.6	56.6	0.969212	2.39831	-0.0451161	1.26202
High	P06733	Alpha-enolase	ENO1	32	174.6	171.1	16	38.3	0.979954	2.39375	-0.0292138	1.25927
High	P26599	Polypyrimidine tract-binding protein 1	PTBP1	8	164	127.4	32.2	76.4	0.776829	2.37267	-0.364331	1.24651
High	P05141	ADP/ATP translocase 2	SLC25A5	3	113.9	105	53.8	127.3	0.921861	2.36617	-0.117378	1.24255
High	P50552	Vasodilator-stimulated phosphoprotein	VASP	10	151.7	140.8	32	75.5	0.928148	2.35938	-0.107574	1.2384
High	Q9BTU6	Phosphatidylinositol 4-kinase type 2-alpha	PI4K2A	3	162.3	143	28.3	66.5	0.881084	2.34982	-0.182648	1.23255
High	Q06210	Glutamine--fructose-6-phosphate aminotransferase [isomerizing] 1	GFPT1	2	128.3	129.8	42.4	99.5	1.01169	2.3467	0.0167692	1.23063
High	Q9BWD1	Acetyl-CoA acetyltransferase, cytosolic	ACAT2	9	156.8	158.6	25.3	59.3	1.01148	2.34387	0.0164672	1.22889
High	P83111	Serine beta-lactamase-like protein LACTB, mitochondrial	LACTB	7	115.6	119.9	49.2	115.3	1.0372	2.3435	0.0526903	1.22866
High	Q9BVK6	Transmembrane emp24 domain-containing protein 9	TMED9	3	92.1	101.2	61.9	144.8	1.09881	2.33926	0.135936	1.22605
High	Q9P0L0	Vesicle-associated membrane protein-associated protein A	VAPA	4	186.4	150.5	18.9	44.2	0.807403	2.33862	-0.308638	1.22566
High	O14579	Coatomer subunit epsilon	COPE	4	128.1	133.1	41.6	97.2	1.03903	2.33654	0.0552401	1.22437
High	P30419	Glycylpeptide N-tetradecanoyltransferase 1	NMT1	2	163	179.1	17.4	40.5	1.09877	2.32759	0.135893	1.21883
High	P13498	Cytochrome b-245 light chain	CYBA	4	80	127.6	57.9	134.5	1.595	2.32297	0.673556	1.21597
High	P09488	Glutathione S-transferase Mu 1	GSTM1	2	86	100.4	64.4	149.3	1.16744	2.31832	0.223351	1.21308
High	O75874	Isocitrate dehydrogenase [NADP] cytoplasmic	IDH1	18	166.8	166.1	20.4	46.7	0.995803	2.28922	-0.00606722	1.19485
High	P07602	Prosaposin	PSAP	10	164.2	159.4	23.3	53.1	0.970767	2.27897	-0.0428025	1.18838
High	Q16644	MAP kinase-activated protein kinase 3	MAPKAPK3	2	110.5	117.8	52.6	119.1	1.06606	2.26426	0.0922932	1.17904
High	P52209	6-phosphogluconate dehydrogenase, decarboxylating	PGD	24	158.7	180.8	18.7	41.8	1.13926	2.23529	0.188093	1.16046
High	Q9UKY7	Protein CDV3 homolog	CDV3	2	166.9	152.2	25.1	55.8	0.911923	2.22311	-0.133016	1.15258
High	Q9UI12	V-type proton ATPase subunit H	ATP6V1H	10	137.7	153.6	33.8	75	1.11547	2.21893	0.15765	1.14987
High	Q96T51	RUN and FYVE domain-containing protein 1	RUFY1	2	113.6	114.6	53.7	118.1	1.0088	2.19926	0.0126442	1.13701
High	O60763	General vesicular transport factor p115	USO1	9	114.6	126.3	49.7	109.3	1.10209	2.1992	0.140248	1.13698
High	P17931	Galectin-3	LGALS3	9	221.1	141.5	11.7	25.7	0.639982	2.19658	-0.643897	1.13526
High	P25789	Proteasome subunit alpha type-4	PSMA4	8	142.9	167.5	28.1	61.4	1.17215	2.18505	0.229155	1.12767
High	Q00325	Phosphate carrier protein, mitochondrial	SLC25A3	10	116	113.3	53.6	117.1	0.976724	2.1847	-0.0339769	1.12744
Medium	P52888	Thimet oligopeptidase	THOP1	1	79	80.3	75.6	165	1.01646	2.18254	0.0235473	1.12601
High	P32455	Guanylate-binding protein 1	GBP1	13	55.4	225.9	37.3	81.4	4.07762	2.18231	2.02773	1.12585
High	P46777	60S ribosomal protein L5	RPL5	6	157.5	150.4	29	63.1	0.954921	2.17586	-0.0665473	1.12159
High	Q9BVC6	Transmembrane protein 109	TMEM109	3	79.9	98.8	69.7	151.6	1.23655	2.17504	0.306316	1.12104
High	Q9Y3A6	Transmembrane emp24 domain-containing protein 5	TMED5	2	133	116.2	47.6	103.2	0.873684	2.16807	-0.194816	1.11641
High	Q8IV08	Phospholipase D3	PLD3	4	166	154.2	25.2	54.6	0.928916	2.16667	-0.10638	1.11548
High	P40429	60S ribosomal protein L13a	RPL13A	3	197	119.5	26.5	57.1	0.606599	2.15472	-0.721185	1.1075
High	Q12906	Interleukin enhancer-binding factor 3	ILF3	8	156.5	147.5	30.5	65.6	0.942492	2.15082	-0.0854477	1.10489
High	O75396	Vesicle-trafficking protein SEC22b	SEC22B	7	120.1	129.3	47.8	102.8	1.0766	2.15063	0.106486	1.10476
High	Q9H0U4	Ras-related protein Rab-1B	RAB1B	3	126.2	152.5	38.6	82.7	1.2084	2.14249	0.273097	1.09929
High	P04839	Cytochrome b-245 heavy chain	CYBB	18	98.5	157.9	45.7	97.9	1.60305	2.14223	0.680816	1.09911
High	Q96N66	Lysophospholipid acyltransferase 7	MBOAT7	2	87.7	108.3	65.5	138.5	1.23489	2.1145	0.304384	1.08032
High	P49721	Proteasome subunit beta type-2	PSMB2	5	120.9	163	37.3	78.8	1.34822	2.1126	0.431058	1.07902
High	P30273	High affinity immunoglobulin epsilon receptor subunit gamma	FCER1G	4	100.8	153.2	47.1	98.9	1.51984	2.09979	0.603921	1.07024
High	P78344	Eukaryotic translation initiation factor 4 gamma 2	EIF4G2	2	101.2	111.3	60.6	126.9	1.0998	2.09406	0.137244	1.0663
High	P26885	Peptidyl-prolyl cis-trans isomerase FKBP2	FKBP2	3	140	127.8	42.9	89.3	0.912857	2.08159	-0.131539	1.05768
High	P62263	40S ribosomal protein S14	RPS14	5	123.7	132.5	46.9	96.9	1.07114	2.0661	0.0991469	1.04691
High	Q92504	Zinc transporter SLC39A7	SLC39A7	1	110.8	111.7	57.9	119.6	1.00812	2.06563	0.0116713	1.04658
High	Q9H8H3	Methyltransferase-like protein 7A	METTL7A	2	115.2	90.7	63.4	130.8	0.787326	2.06309	-0.344966	1.04481
High	P62888	60S ribosomal protein L30	RPL30	4	124.5	115.2	52.4	107.8	0.925301	2.05725	-0.112005	1.04072
High	Q8TDB8	Solute carrier family 2, facilitated glucose transporter member 14	SLC2A14	3	30.9	43.4	106.6	219.1	1.40453	2.05535	0.490088	1.03938
High	Q92614	Unconventional myosin-XVIIIa	MYO18A	2	102.9	118.8	58.4	119.9	1.15452	2.05308	0.207292	1.03779
High	P09960	Leukotriene A-4 hydrolase	LTA4H	26	145.3	194	19.9	40.8	1.33517	2.05025	0.417022	1.0358
High	O00182	Galectin-9	LGALS9	7	111.8	142.1	47.9	98.2	1.27102	2.0501	0.345986	1.0357
High	P00918	Carbonic anhydrase 2	CA2	7	185.4	158.9	18.3	37.3	0.857066	2.03825	-0.222522	1.02733
High	P49591	Serine--tRNA ligase, cytoplasmic	SARS	2	163.2	168.4	22.5	45.8	1.03186	2.03556	0.0452511	1.02542
High	Q02878	60S ribosomal protein L6	RPL6	2	131.6	119.5	49.1	99.8	0.908055	2.03259	-0.139149	1.02332
High	P62191	26S protease regulatory subunit 4	PSMC1	5	114.8	135.7	49.3	100.1	1.18206	2.03043	0.241298	1.02178
High	O43776	Asparagine--tRNA ligase, cytoplasmic	NARS	4	119.5	136.8	47.5	96.2	1.14477	2.02526	0.195058	1.01811
High	P49207	60S ribosomal protein L34	RPL34	3	117.3	117.7	54.8	110.2	1.00341	2.01095	0.00491131	1.00788
High	Q13310	Polyadenylate-binding protein 4	PABPC4	2	116.2	111.5	57.5	114.7	0.959552	1.99478	-0.0595664	0.996232
High	Q96C23	Aldose 1-epimerase	GALM	5	178.1	165.3	18.9	37.7	0.92813	1.99471	-0.107601	0.996178
High	O43399	Tumor protein D54	TPD52L2	4	153.2	136.4	36.9	73.5	0.890339	1.99187	-0.167573	0.994123
High	P29966	Myristoylated alanine-rich C-kinase substrate	MARCKS	4	170.3	144.1	28.6	56.9	0.846154	1.98951	-0.241008	0.992414
High	Q16881	Thioredoxin reductase 1, cytoplasmic	TXNRD1	10	157.1	144.6	33	65.2	0.920433	1.97576	-0.119616	0.982406
High	P06454	Prothymosin alpha	PTMA	2	156.6	169.8	24.8	48.8	1.08429	1.96774	0.116752	0.976541
High	P61803	Dolichyl-diphosphooligosaccharide--protein glycosyltransferase subunit DAD1	DAD1	1	64	70.9	89.4	175.6	1.10781	1.96421	0.147714	0.973946
High	P51114	Fragile X mental retardation syndrome-related protein 1	FXR1	2	120.5	119.8	53.9	105.8	0.994191	1.96289	-0.00840524	0.972982
High	Q9H269	Vacuolar protein sorting-associated protein 16 homolog	VPS16	3	141.1	126.6	44.8	87.5	0.897236	1.95313	-0.156441	0.965784
High	P06744	Glucose-6-phosphate isomerase	GPI	13	140.6	153.6	36	69.8	1.09246	1.93889	0.127582	0.95523
High	P29373	Cellular retinoic acid-binding protein 2	CRABP2	4	143	121.3	46.2	89.5	0.848252	1.93723	-0.237436	0.953995
High	Q6PIU2	Neutral cholesterol ester hydrolase 1	NCEH1	7	151.6	124.5	42.3	81.6	0.82124	1.92908	-0.284124	0.947911
High	O60749	Sorting nexin-2	SNX2	10	132.1	122.1	50	95.9	0.9243	1.918	-0.113567	0.939603
High	Q99541	Perilipin-2	PLIN2	4	219.5	93.6	29.8	57	0.426424	1.91275	-1.22964	0.93565
High	Q9NZK5	Adenosine deaminase CECR1	CECR1	9	141.8	176.2	28.2	53.9	1.2426	1.91135	0.313356	0.93459
High	P61619	Protein transport protein Sec61 subunit alpha isoform 1	SEC61A1	1	84.7	83.7	79.7	151.9	0.988194	1.9059	-0.0171343	0.93047
High	P45880	Voltage-dependent anion-selective channel protein 2	VDAC2	9	99.1	102.8	68.5	129.7	1.03734	1.89343	0.0528833	0.921003
High	P23610	Factor VIII intron 22 protein	F8A1	1	109.6	117.9	59.9	112.6	1.07573	1.8798	0.105316	0.910579
High	Q02318	Sterol 26-hydroxylase, mitochondrial	CYP27A1	13	194	147.7	20.3	38	0.76134	1.87192	-0.393387	0.90452
High	O43598	2'-deoxynucleoside 5'-phosphate N-hydrolase 1	DNPH1	4	132.9	141.1	43.9	82	1.0617	1.86788	0.0863769	0.901403
High	Q8N386	Leucine-rich repeat-containing protein 25	LRRC25	2	101.8	113.5	64.4	120.2	1.11493	1.86646	0.156955	0.900304
High	P56134	ATP synthase subunit f, mitochondrial	ATP5J2	2	60.1	67.7	95	177.3	1.12646	1.86632	0.171791	0.900193
High	Q9P2E9	Ribosome-binding protein 1	RRBP1	15	139.1	141	41.9	78	1.01366	1.86158	0.0195727	0.896524
High	P99999	Cytochrome c	CYCS	7	163	173	22.4	41.6	1.06135	1.85714	0.0859001	0.893085
High	O95336	6-phosphogluconolactonase	PGLS	8	103.9	114.3	63.9	118	1.1001	1.84664	0.13763	0.884899
High	P15311	Ezrin	EZR	13	153.6	153.5	32.7	60.3	0.999349	1.84404	-0.00093956	0.882867
Medium	Q8TDQ0	Hepatitis A virus cellular receptor 2	HAVCR2	1	116.2	69.4	75.7	138.8	0.597246	1.83355	-0.743603	0.874642
High	Q9NR31	GTP-binding protein SAR1a	SAR1A	2	85.7	106.2	73.5	134.6	1.23921	1.83129	0.309417	0.872862
High	P00488	Coagulation factor XIII A chain	F13A1	2	118.3	121	56.8	104	1.02282	1.83099	0.032557	0.872621
High	Q9HB71	Calcyclin-binding protein	CACYBP	3	130.7	137.5	46.6	85.2	1.05203	1.82833	0.0731725	0.870523
High	Q01469	Fatty acid-binding protein, epidermal	FABP5	11	237.4	112.9	17.6	32.1	0.475569	1.82386	-1.07227	0.866998
High	P22059	Oxysterol-binding protein 1	OSBP	1	50.8	71.1	98.5	179.5	1.39961	1.82234	0.485021	0.865788
High	Q9NZL9	Methionine adenosyltransferase 2 subunit beta	MAT2B	3	121	127.1	54.1	97.8	1.05041	1.80776	0.070957	0.854206
High	Q02447	Transcription factor Sp3	SP3	1	83.1	71.4	87.6	158	0.859206	1.80365	-0.218924	0.850922
High	P49588	Alanine--tRNA ligase, cytoplasmic	AARS	5	114.2	115.1	61.2	109.6	1.00788	1.79085	0.0113252	0.840644
High	P08631	Tyrosine-protein kinase HCK	HCK	6	86	117.2	70.7	126.1	1.36279	1.78359	0.446564	0.834786
High	P09668	Pro-cathepsin H	CTSH	6	147.7	170.6	29.4	52.3	1.15504	1.77891	0.207948	0.830995
High	P28838	Cytosol aminopeptidase	LAP3	22	51.7	189.1	57.3	101.9	3.65764	1.77836	1.87091	0.830547
High	P07099	Epoxide hydrolase 1	EPHX1	3	128.5	114.7	56.5	100.3	0.892607	1.77522	-0.163903	0.827999
High	P20290	Transcription factor BTF3	BTF3	3	135.4	126.6	49.7	88.2	0.935007	1.77465	-0.0969503	0.827533
High	Q14683	Structural maintenance of chromosomes protein 1A	SMC1A	3	50.8	56.7	105.4	187	1.11614	1.77419	0.15852	0.827163
High	Q15046	Lysine--tRNA ligase	KARS	6	90.8	110.8	71.7	126.7	1.22026	1.76709	0.287194	0.821372
High	P10619	Lysosomal protective protein	CTSA	3	184.9	106	39.5	69.6	0.573283	1.76203	-0.802681	0.817235
High	Q9BXS5	AP-1 complex subunit mu-1	AP1M1	2	121.5	138.7	50.7	89.1	1.14156	1.7574	0.191011	0.81344
High	Q14019	Coactosin-like protein	COTL1	12	160.7	153.8	31	54.4	0.957063	1.75484	-0.0633144	0.811338
High	P06396	Gelsolin	GSN	26	185.2	144.9	25.4	44.5	0.782397	1.75197	-0.354027	0.808977
High	P32969	60S ribosomal protein L9	RPL9	4	161.8	128.5	39.9	69.9	0.79419	1.75188	-0.332443	0.808904
High	P20132	L-serine dehydratase/L-threonine deaminase	SDS	2	163.6	89.9	53.3	93.3	0.549511	1.75047	-0.86378	0.807742
High	Q16658	Fascin	FSCN1	10	153.2	108.8	50.2	87.8	0.710183	1.749	-0.493738	0.806534
High	O75027	ATP-binding cassette sub-family B member 7, mitochondrial	ABCB7	1	88.1	99.6	77.3	135	1.13053	1.74644	0.177004	0.804419
High	Q09666	Neuroblast differentiation-associated protein AHNAK	AHNAK	175	185.4	148.9	23.9	41.7	0.803128	1.74477	-0.316297	0.803037
High	Q8IUE6	Histone H2A type 2-B	HIST2H2AB	3	21.4	21.2	130.5	226.9	0.990654	1.7387	-0.0135465	0.798007
High	P04233	HLA class II histocompatibility antigen gamma chain	CD74	4	98.1	144.8	57.4	99.7	1.47604	1.73693	0.561737	0.796543
High	O00499	Myc box-dependent-interacting protein 1	BIN1	1	131.6	157.5	40.7	70.2	1.19681	1.72482	0.259192	0.786442
High	Q9P258	Protein RCC2	RCC2	5	86.6	120.5	71	122	1.39145	1.71831	0.476594	0.78099
High	Q9H223	EH domain-containing protein 4	EHD4	6	121.8	125.3	56.3	96.6	1.02874	1.71581	0.0408723	0.778888
High	P05023	Sodium/potassium-transporting ATPase subunit alpha-1	ATP1A1	13	107.3	115.1	65.9	111.7	1.07269	1.69499	0.101238	0.761279
High	Q9Y394	Dehydrogenase/reductase SDR family member 7	DHRS7	3	95.2	93.6	78.4	132.8	0.983193	1.69388	-0.024453	0.76033
High	P42224	Signal transducer and activator of transcription 1-alpha/beta	STAT1	37	29.8	188.5	67.6	114.1	6.3255	1.68787	2.66118	0.755204
High	P18124	60S ribosomal protein L7	RPL7	5	118.4	127	57.6	97	1.07264	1.68403	0.101159	0.751916
High	P33241	Lymphocyte-specific protein 1	LSP1	14	194.3	139.2	24.9	41.6	0.716418	1.67068	-0.481127	0.740438
High	O75964	ATP synthase subunit g, mitochondrial	ATP5L	3	112.9	100.2	70.3	116.6	0.887511	1.65861	-0.172163	0.729971
High	O75131	Copine-3	CPNE3	4	110.9	108.2	68.1	112.8	0.975654	1.65639	-0.0355589	0.72804
High	Q13247	Serine/arginine-rich splicing factor 6	SRSF6	3	119.8	124.8	58.6	96.8	1.04174	1.65188	0.05899	0.724106
High	P48643	T-complex protein 1 subunit epsilon	CCT5	9	142.6	129.5	48.3	79.7	0.908135	1.6501	-0.139022	0.722557
High	O43809	Cleavage and polyadenylation specificity factor subunit 5	NUDT21	2	124.8	137.5	52	85.8	1.10176	1.65	0.139814	0.722466
High	P02545	Prelamin-A/C	LMNA	29	159.7	135.7	39.5	65.1	0.849718	1.6481	-0.234944	0.720805
High	P50452	Serpin B8	SERPINB8	2	118.5	147	50.8	83.7	1.24051	1.64764	0.310929	0.720399
High	Q92598	Heat shock protein 105 kDa	HSPH1	10	128.1	136	51.4	84.5	1.06167	1.64397	0.0863362	0.717183
High	P33121	Long-chain-fatty-acid--CoA ligase 1	ACSL1	11	94.5	106.2	75.4	123.9	1.12381	1.64324	0.168398	0.71654
High	Q13409	Cytoplasmic dynein 1 intermediate chain 2	DYNC1I2	3	130.5	143.5	47.9	78.1	1.09962	1.63048	0.137001	0.705297
High	P42677	40S ribosomal protein S27	RPS27	3	106.3	117.7	67	109	1.10724	1.62687	0.146973	0.702095
High	P62136	Serine/threonine-protein phosphatase PP1-alpha catalytic subunit	PPP1CA	9	122.4	120.3	59.9	97.4	0.982843	1.62604	-0.0249669	0.701366
High	P68402	Platelet-activating factor acetylhydrolase IB subunit beta	PAFAH1B2	3	139.9	129.4	49.9	80.8	0.924946	1.61924	-0.112558	0.695315
High	O95831	Apoptosis-inducing factor 1, mitochondrial	AIFM1	3	143.9	124.7	50.3	81.1	0.866574	1.61233	-0.206605	0.689144
High	Q14498	RNA-binding protein 39	RBM39	2	97.1	104.4	76	122.5	1.07518	1.61184	0.104579	0.68871
High	Q07960	Rho GTPase-activating protein 1	ARHGAP1	5	88.4	105.9	78.8	127	1.19796	1.61168	0.260584	0.688561
High	P14324	Farnesyl pyrophosphate synthase	FDPS	3	143.2	175.4	31.2	50.2	1.22486	1.60897	0.292617	0.686141
High	P08670	Vimentin	VIM	58	176.6	143	30.9	49.6	0.80974	1.60518	-0.30447	0.682733
High	Q13724	Mannosyl-oligosaccharide glucosidase	MOGS	4	84.3	95.4	84.6	135.7	1.13167	1.60402	0.178457	0.681691
High	P30041	Peroxiredoxin-6	PRDX6	12	139.6	146.3	43.9	70.3	1.04799	1.60137	0.0676308	0.679304
High	Q13561	Dynactin subunit 2	DCTN2	6	154	145.4	38.7	61.9	0.944156	1.59948	-0.0829031	0.677606
High	P51606	N-acylglucosamine 2-epimerase	RENBP	3	97.3	115.3	72.1	115.3	1.18499	1.59917	0.244881	0.677321
High	Q9HBI0	Gamma-parvin	PARVG	5	100.5	120.8	68.8	109.9	1.20199	1.59738	0.265425	0.675711
High	O14950	Myosin regulatory light chain 12B	MYL12B	9	174.8	139.3	33.1	52.8	0.796911	1.59517	-0.32751	0.673707
High	P07355	Annexin A2	ANXA2	28	171.8	139.9	34.1	54.2	0.814319	1.58944	-0.296334	0.668521
High	P84085	ADP-ribosylation factor 5	ARF5	2	122.3	121.6	60.3	95.8	0.994276	1.58872	-0.00828118	0.667868
High	Q96BM9	ADP-ribosylation factor-like protein 8A	ARL8A	1	71.1	87.7	93.2	148	1.23347	1.58798	0.302727	0.667195
High	P78371	T-complex protein 1 subunit beta	CCT2	17	128.2	131.5	54.3	86	1.02574	1.58379	0.0366665	0.663384
High	Q9UHD8	Septin-9	2009-09-01	11	138.9	123.4	53.3	84.4	0.888409	1.58349	-0.170704	0.663107
High	Q9NR45	Sialic acid synthase	NANS	5	133.9	131.8	52.1	82.2	0.984317	1.57774	-0.0228056	0.657855
High	P16070	CD44 antigen	CD44	6	116.8	158.8	48.3	76.1	1.35959	1.57557	0.443171	0.655873
High	P31943	Heterogeneous nuclear ribonucleoprotein H	HNRNPH1	2	104.9	101	75.5	118.6	0.962822	1.57086	-0.0546594	0.651555
High	Q14108	Lysosome membrane protein 2	SCARB2	2	119.6	102.1	69.4	108.9	0.853679	1.56916	-0.228235	0.649996
High	P21283	V-type proton ATPase subunit C 1	ATP6V1C1	5	134.4	145	47	73.6	1.07887	1.56596	0.10952	0.647045
High	Q9UBI1	COMM domain-containing protein 3	COMMD3	2	101.1	106.6	75	117.3	1.0544	1.564	0.0764244	0.645241
High	P12236	ADP/ATP translocase 3	SLC25A6	1	131.7	121.5	57.4	89.5	0.922551	1.55923	-0.116299	0.640837
High	Q9UNH7	Sorting nexin-6	SNX6	5	128.2	128.9	55.9	87	1.00546	1.55635	0.007856	0.638167
High	P62633	Cellular nucleic acid-binding protein	CNBP	3	146.7	127.6	49.2	76.5	0.869802	1.55488	-0.201241	0.636801
High	O15162	Phospholipid scramblase 1	PLSCR1	1	30.7	72.1	116.3	180.8	2.34853	1.5546	1.23176	0.636544
High	O95861	3'(2'),5'-bisphosphate nucleotidase 1	BPNT1	1	124.8	178.9	37.7	58.6	1.43349	1.55438	0.519535	0.636336
High	P50995	Annexin A11	ANXA11	12	146.4	123.7	51	78.9	0.844945	1.54706	-0.24307	0.629528
High	P67936	Tropomyosin alpha-4 chain	TPM4	13	163.9	147.2	35	53.9	0.898109	1.54	-0.155038	0.62293
High	P31939	Bifunctional purine biosynthesis protein PURH	ATIC	11	112.9	118.8	66.3	102	1.05226	1.53846	0.0734894	0.621488
High	P43308	Translocon-associated protein subunit beta	SSR2	1	58.5	4.3	133	204.1	0.0735043	1.53459	-3.76603	0.61785
High	P13693	Translationally-controlled tumor protein	TPT1	6	156.7	153.6	35.4	54.3	0.980217	1.5339	-0.028827	0.617203
High	P55008	Allograft inflammatory factor 1	AIF1	6	134.7	161.1	41.2	62.9	1.19599	1.5267	0.258207	0.610416
High	Q15075	Early endosome antigen 1	EEA1	4	108.5	115.2	69.8	106.5	1.06175	1.52579	0.0864457	0.609554
Medium	Q96D96	Voltage-gated hydrogen channel 1	HVCN1	1	78	111.5	83.4	127.1	1.42949	1.52398	0.515498	0.607845
High	P29401	Transketolase	TKT	25	148.5	165.9	33.9	51.6	1.11717	1.52212	0.159851	0.606086
High	P54727	UV excision repair protein RAD23 homolog B	RAD23B	5	129	142.7	51	77.3	1.1062	1.51569	0.145614	0.599971
High	Q15833	Syntaxin-binding protein 2	STXBP2	10	101.4	111.7	74.3	112.6	1.10158	1.51548	0.139572	0.599773
High	O60603	Toll-like receptor 2	TLR2	2	43.1	68.8	114.6	173.5	1.59629	1.51396	0.674721	0.598329
High	Q5T1M5	FK506-binding protein 15	FKBP15	10	104	117.2	71.2	107.7	1.12692	1.51264	0.172389	0.597069
High	Q03519	Antigen peptide transporter 2	TAP2	2	79	106.5	85.4	129.1	1.3481	1.51171	0.430929	0.596181
High	P84098	60S ribosomal protein L19	RPL19	2	137.4	133.8	51.3	77.5	0.973799	1.51072	-0.0383039	0.595237
High	P51572	B-cell receptor-associated protein 31	BCAP31	9	155.2	131.7	45.1	68	0.848582	1.50776	-0.236873	0.592407
High	O75165	DnaJ homolog subfamily C member 13	DNAJC13	2	83.7	84.3	92.6	139.4	1.00717	1.5054	0.010305	0.590146
High	P43353	Aldehyde dehydrogenase family 3 member B1	ALDH3B1	3	99.4	95.8	81.8	123.1	0.963783	1.50489	-0.0532202	0.589658
High	O00764	Pyridoxal kinase	PDXK	9	113.6	119.6	66.6	100.2	1.05282	1.5045	0.0742546	0.589288
High	P07741	Adenine phosphoribosyltransferase	APRT	6	104.3	90.3	82.2	123.1	0.865772	1.49757	-0.207941	0.58262
High	P56537	Eukaryotic translation initiation factor 6	EIF6	3	98.2	109	77.2	115.6	1.10998	1.49741	0.150533	0.582469
High	P15498	Proto-oncogene vav	VAV1	7	96	110	77.7	116.3	1.14583	1.49678	0.196397	0.581865
High	Q9HAV0	Guanine nucleotide-binding protein subunit beta-4	GNB4	2	142.4	153.5	41.7	62.4	1.07795	1.4964	0.10829	0.581499
High	P55072	Transitional endoplasmic reticulum ATPase	VCP	29	155.2	137.8	42.9	64.1	0.887887	1.49417	-0.171553	0.579347
High	P62917	60S ribosomal protein L8	RPL8	2	176	141.8	33	49.2	0.805682	1.49091	-0.311718	0.576192
High	P16615	Sarcoplasmic/endoplasmic reticulum calcium ATPase 2	ATP2A2	8	99	106.9	77.9	116.1	1.0798	1.49037	0.110761	0.575673
High	Q8N392	Rho GTPase-activating protein 18	ARHGAP18	1	149.3	149.9	40.5	60.3	1.00402	1.48889	0.00578622	0.574236
High	Q13347	Eukaryotic translation initiation factor 3 subunit I	EIF3I	4	101.6	108.3	76.6	113.4	1.06594	1.48042	0.0921328	0.566004
High	O60826	Coiled-coil domain-containing protein 22	CCDC22	2	98.1	106.3	78.9	116.7	1.08359	1.47909	0.115817	0.564707
High	Q00341	Vigilin	HDLBP	4	121.4	125.8	61.7	91.1	1.03624	1.4765	0.0513635	0.562181
High	O75643	U5 small nuclear ribonucleoprotein 200 kDa helicase	SNRNP200	6	105.6	104	76.9	113.5	0.984848	1.47594	-0.0220263	0.561637
High	P61927	60S ribosomal protein L37	RPL37	2	113	118.8	68.2	100	1.05133	1.46628	0.0722121	0.552156
High	P14854	Cytochrome c oxidase subunit 6B1	COX6B1	3	86	104.7	84.9	124.4	1.21744	1.46525	0.283853	0.55115
High	P07858	Cathepsin B	CTSB	6	183.5	135.8	32.8	47.9	0.740054	1.46037	-0.434297	0.54633
High	P15586	N-acetylglucosamine-6-sulfatase	GNS	4	153.1	151.1	38.9	56.8	0.986937	1.46015	-0.0189706	0.546121
High	P00338	L-lactate dehydrogenase A chain	LDHA	15	150.3	166.1	34	49.6	1.10512	1.45882	0.144207	0.544805
High	P01903	HLA class II histocompatibility antigen, DR alpha chain	HLA-DRA	7	106.2	140.8	62.2	90.7	1.3258	1.4582	0.406864	0.544188
High	O75347	Tubulin-specific chaperone A	TBCA	4	125.1	121.3	62.5	91.1	0.969624	1.4576	-0.0445022	0.543595
High	P31941	DNA dC->dU-editing enzyme APOBEC-3A	APOBEC3A	2	7.2	46.2	141.1	205.5	6.41667	1.45641	2.68182	0.54242
High	P25685	DnaJ homolog subfamily B member 1	DNAJB1	2	126.3	121	62.2	90.5	0.958036	1.45498	-0.0618476	0.541003
High	P60174	Triosephosphate isomerase	TPI1	20	158.8	169.4	29.3	42.6	1.06675	1.45392	0.093223	0.539953
High	Q9UH65	Switch-associated protein 70	SWAP70	3	138.7	123.9	56	81.4	0.893295	1.45357	-0.162792	0.539602
High	P12004	Proliferating cell nuclear antigen	PCNA	2	87.7	101.5	86	124.8	1.15735	1.45116	0.210831	0.537209
High	O15260	Surfeit locus protein 4	SURF4	2	98.8	99.1	82.5	119.7	1.00304	1.45091	0.00437402	0.536957
High	P30740	Leukocyte elastase inhibitor	SERPINB1	17	120.3	147.5	53.9	78.2	1.2261	1.45083	0.294078	0.536883
High	Q8NBU5	ATPase family AAA domain-containing protein 1	ATAD1	1	108.6	116.3	71.5	103.6	1.0709	1.44895	0.098827	0.535009
High	Q92538	Golgi-specific brefeldin A-resistance guanine nucleotide exchange factor 1	GBF1	1	51.4	61.6	117.2	169.8	1.19844	1.44881	0.261162	0.534864
High	Q04637	Eukaryotic translation initiation factor 4 gamma 1	EIF4G1	14	106.7	109	75.3	109	1.02156	1.44754	0.030768	0.533606
High	Q15005	Signal peptidase complex subunit 2	SPCS2	2	100.5	103.1	80.3	116.2	1.02587	1.44707	0.0368488	0.533138
High	P06753	Tropomyosin alpha-3 chain	TPM3	8	154.4	142.5	42.2	60.9	0.922927	1.44313	-0.115711	0.529199
High	P68032	Actin, alpha cardiac muscle 1	ACTC1	4	142.4	133.3	50.9	73.4	0.936096	1.44204	-0.0952724	0.528114
High	P09211	Glutathione S-transferase P	GSTP1	9	143.2	131.7	51.3	73.8	0.919693	1.4386	-0.120776	0.524662
High	Q8WWP7	GTPase IMAP family member 1	GIMAP1	5	59.8	80.5	106.5	153.1	1.34615	1.43756	0.428843	0.523621
High	Q86YV9	Hermansky-Pudlak syndrome 6 protein	HPS6	1	102.1	102	80.5	115.4	0.999021	1.43354	-0.00141371	0.519583
High	Q9NQ88	Fructose-2,6-bisphosphatase TIGAR	TIGAR	2	91.1	101.7	85.2	122.1	1.11636	1.4331	0.158797	0.519138
High	O96008	Mitochondrial import receptor subunit TOM40 homolog	TOMM40	2	86.5	75.3	97.9	140.3	0.87052	1.43309	-0.20005	0.519134
High	Q9UJ70	N-acetyl-D-glucosamine kinase	NAGK	13	112.2	132.6	63.8	91.4	1.18182	1.4326	0.241008	0.518638
High	P06899	Histone H2B type 1-J	HIST1H2BJ	2	82.3	54.6	108.2	154.9	0.663426	1.43161	-0.591991	0.517637
High	Q12905	Interleukin enhancer-binding factor 2	ILF2	7	125.5	129.6	59.6	85.3	1.03267	1.43121	0.0463784	0.517233
High	P35270	Sepiapterin reductase	SPR	1	129.4	142.6	52.7	75.4	1.10201	1.43074	0.140136	0.516762
High	P09525	Annexin A4	ANXA4	14	131	125.7	59	84.3	0.959542	1.42881	-0.0595822	0.514818
High	P05362	Intercellular adhesion molecule 1	ICAM1	5	78.2	135.6	76.7	109.5	1.73402	1.42764	0.794117	0.513632
High	P43243	Matrin-3	MATR3	5	97.4	112.5	78.3	111.7	1.15503	1.42656	0.207931	0.512545
High	Q9UBV8	Peflin	PEF1	2	85.8	90.8	92.3	131.1	1.05828	1.42037	0.0817146	0.506265
High	P00403	Cytochrome c oxidase subunit 2	MT-CO2	2	55.8	66.7	114.7	162.7	1.19534	1.41848	0.257422	0.504349
High	P34932	Heat shock 70 kDa protein 4	HSPA4	7	131.3	124.9	59.5	84.3	0.951257	1.41681	-0.0720934	0.502643
High	P61313	60S ribosomal protein L15	RPL15	3	106.3	89.1	84.7	119.9	0.838194	1.41558	-0.254644	0.501398
High	P00390	Glutathione reductase, mitochondrial	GSR	9	157.1	134.5	44.9	63.5	0.856143	1.41425	-0.224077	0.500041
High	P14902	Indoleamine 2,3-dioxygenase 1	IDO1	3	19.9	22.6	148.3	209.2	1.13568	1.41065	0.183554	0.496364
High	P29728	2'-5'-oligoadenylate synthase 2	OAS2	4	24.3	61.8	130.3	183.6	2.54321	1.40906	1.34665	0.494729
High	P09914	Interferon-induced protein with tetratricopeptide repeats 1	IFIT1	2	10.6	37	146.8	205.6	3.49057	1.40054	1.80346	0.485988
High	P14618	Pyruvate kinase PKM	PKM	40	143	137.7	49.8	69.6	0.962937	1.39759	-0.0544866	0.482942
High	P54819	Adenylate kinase 2, mitochondrial	AK2	6	142.8	158.2	41.3	57.7	1.10784	1.39709	0.147754	0.48243
High	P16401	Histone H1.5	HIST1H1B	7	159.6	162.5	32.5	45.4	1.01817	1.39692	0.0259791	0.482253
High	Q9BXD5	N-acetylneuraminate lyase	NPL	3	189.8	128.1	34.3	47.9	0.674921	1.3965	-0.56721	0.481817
High	Q9UHX1	Poly(U)-binding-splicing factor PUF60	PUF60	1	26.6	34.9	141.3	197.2	1.31203	1.39561	0.391801	0.480898
High	Q93009	Ubiquitin carboxyl-terminal hydrolase 7	USP7	1	59.1	59.9	117.3	163.7	1.01354	1.39557	0.0193979	0.480851
High	Q9Y3I1	F-box only protein 7	FBXO7	1	77.8	81.7	100.4	140.1	1.05013	1.39542	0.0705659	0.480698
High	Q99685	Monoglyceride lipase	MGLL	3	183	127.1	37.5	52.3	0.694536	1.39467	-0.52588	0.47992
High	P61026	Ras-related protein Rab-10	RAB10	4	94.1	92.3	89.3	124.3	0.980871	1.39194	-0.0278641	0.477094
High	Q13596	Sorting nexin-1	SNX1	2	112.9	121	69.6	96.5	1.07174	1.38649	0.0999616	0.471442
High	P09429	High mobility group protein B1	HMGB1	4	147.4	158.1	39.6	54.9	1.07259	1.38636	0.101101	0.471306
High	Q9C002	Normal mucosa of esophagus-specific gene 1 protein	NMES1	3	91.8	148	67.2	93	1.6122	1.38393	0.689031	0.468769
High	P17612	cAMP-dependent protein kinase catalytic subunit alpha	PRKACA	9	109.8	115.8	73.2	101.2	1.05464	1.38251	0.0767572	0.467294
High	Q15435	Protein phosphatase 1 regulatory subunit 7	PPP1R7	4	131.4	140.6	53.7	74.2	1.07002	1.38175	0.0976313	0.466497
High	P00558	Phosphoglycerate kinase 1	PGK1	30	144.3	152.7	43.3	59.8	1.05821	1.38106	0.0816288	0.465778
High	P01889	HLA class I histocompatibility antigen, B-7 alpha chain	HLA-B	3	74.5	151.8	73	100.7	2.03758	1.37945	1.02686	0.464095
High	Q06787	Fragile X mental retardation protein 1	FMR1	1	88.8	103.7	87.4	120.2	1.16779	1.37529	0.223784	0.459732
High	Q66K74	Microtubule-associated protein 1S	MAP1S	1	71.3	73	107.7	148.1	1.02384	1.37512	0.0339944	0.459553
High	Q14314	Fibroleukin	FGL2	3	48.6	148.9	85.4	117.2	3.06379	1.37237	1.61532	0.456665
High	Q15942	Zyxin	ZYX	16	160.6	137.3	43	59	0.854919	1.37209	-0.22614	0.456378
High	Q06830	Peroxiredoxin-1	PRDX1	15	151.6	149.4	41.8	57.2	0.985488	1.36842	-0.0210896	0.452512
High	P05161	Ubiquitin-like protein ISG15	ISG15	2	15.6	30.5	149.5	204.4	1.95513	1.36722	0.967263	0.45125
High	P46783	40S ribosomal protein S10	RPS10	7	109.5	105.9	78	106.6	0.967123	1.36667	-0.0482283	0.450661
High	O15533	Tapasin	TAPBP	2	39.7	121.3	101	138	3.05542	1.36634	1.61137	0.450313
High	P08758	Annexin A5	ANXA5	27	153.6	140.9	44.6	60.9	0.917318	1.36547	-0.124507	0.449399
High	P49368	T-complex protein 1 subunit gamma	CCT3	16	117.2	118.1	69.7	95.1	1.00768	1.36442	0.0110364	0.448287
High	P31948	Stress-induced-phosphoprotein 1	STIP1	17	148.7	142.6	46	62.7	0.958978	1.36304	-0.0604307	0.446832
High	Q14152	Eukaryotic translation initiation factor 3 subunit A	EIF3A	11	92.2	112.2	82.8	112.8	1.21692	1.36232	0.283234	0.446064
High	P50416	Carnitine O-palmitoyltransferase 1, liver isoform	CPT1A	1	70.8	76.7	107	145.6	1.08333	1.36075	0.115477	0.4444
High	P14780	Matrix metalloproteinase-9	MMP9	6	155.4	136.5	45.8	62.3	0.878378	1.36026	-0.187086	0.443885
High	P52630	Signal transducer and activator of transcription 2	STAT2	1	34.2	84.5	119.2	162.1	2.47076	1.3599	1.30496	0.4435
High	P18621	60S ribosomal protein L17	RPL17	3	150.7	145.4	44	59.8	0.964831	1.35909	-0.0516521	0.442642
High	P23469	Receptor-type tyrosine-protein phosphatase epsilon	PTPRE	6	85.5	108.8	87.2	118.5	1.27251	1.35894	0.347682	0.442487
High	P09669	Cytochrome c oxidase subunit 6C	COX6C	1	57.9	74.3	113.9	154	1.28325	1.35206	0.359799	0.435163
High	O75400	Pre-mRNA-processing factor 40 homolog A	PRPF40A	2	110.4	117.8	73	98.7	1.06703	1.35205	0.0935994	0.435154
High	P60660	Myosin light polypeptide 6	MYL6	7	145.7	136.9	50	67.5	0.939602	1.35	-0.0898784	0.432959
High	Q12979	Active breakpoint cluster region-related protein	ABR	3	94.3	93.3	90.4	122	0.989396	1.34956	-0.0153807	0.432486
High	P31949	Protein S100-A11	S100A11	5	161	157.3	34.9	46.8	0.977019	1.34097	-0.033542	0.423281
High	P20591	Interferon-induced GTP-binding protein Mx1	MX1	9	19.1	49.9	141.4	189.6	2.61257	1.34088	1.38547	0.423177
High	Q8WUM4	Programmed cell death 6-interacting protein	PDCD6IP	17	113.5	119.4	71.4	95.7	1.05198	1.34034	0.0731105	0.422595
High	P26038	Moesin	MSN	37	147.7	157.1	40.7	54.5	1.06364	1.33907	0.0890134	0.421227
High	P16152	Carbonyl reductase [NADPH] 1	CBR1	11	101.1	127	73.5	98.4	1.25618	1.33878	0.329045	0.420914
High	P45974	Ubiquitin carboxyl-terminal hydrolase 5	USP5	11	93.4	94.9	90.6	121.1	1.01606	1.33664	0.0229855	0.418616
High	Q86T03	Type 1 phosphatidylinositol 4,5-bisphosphate 4-phosphatase	TMEM55B	1	81.2	83.4	100.7	134.6	1.02709	1.33664	0.0385677	0.418615
High	P04899	Guanine nucleotide-binding protein G(i) subunit alpha-2	GNAI2	11	86.1	98.6	92.2	123.1	1.14518	1.33514	0.195574	0.416992
Medium	Q8WXG1	Radical S-adenosyl methionine domain-containing protein 2	RSAD2	1	9.6	11	162.8	216.6	1.14583	1.33047	0.196397	0.411933
High	P52565	Rho GDP-dissociation inhibitor 1	ARHGDIA	7	160.1	135.3	44.9	59.7	0.845097	1.32962	-0.242811	0.411015
High	Q8NE86	Calcium uniporter protein, mitochondrial	MCU	2	70.5	73.2	110.1	146.2	1.0383	1.32788	0.0542204	0.409129
High	Q10567	AP-1 complex subunit beta-1	AP1B1	4	128.6	132.9	59.5	79	1.03344	1.32773	0.0474505	0.408963
High	P25788	Proteasome subunit alpha type-3	PSMA3	3	139.7	137.3	52.8	70.1	0.98282	1.32765	-0.0250004	0.408877
High	Q9Y4I1	Unconventional myosin-Va	MYO5A	1	77	82.7	103.3	137	1.07403	1.32623	0.103029	0.407336
High	Q96RU3	Formin-binding protein 1	FNBP1	3	124	140.9	58.2	77	1.13629	1.32302	0.184331	0.403839
High	Q9UHY7	Enolase-phosphatase E1	ENOPH1	2	125.2	128.8	62.9	83.2	1.02875	1.32273	0.040898	0.403524
High	P61019	Ras-related protein Rab-2A	RAB2A	6	93.5	96.2	90.6	119.8	1.02888	1.3223	0.0410705	0.403045
High	Q969H8	Myeloid-derived growth factor	MYDGF	4	153.5	135.2	48	63.3	0.880782	1.31875	-0.183144	0.399171
High	P27695	DNA-(apurinic or apyrimidinic site) lyase	APEX1	6	108.1	140.5	65.3	86.1	1.29972	1.31853	0.378204	0.39893
High	P07195	L-lactate dehydrogenase B chain	LDHB	11	152	159	38.4	50.6	1.04605	1.31771	0.0649554	0.398031
High	P21281	V-type proton ATPase subunit B, brain isoform	ATP6V1B2	18	118.1	141	60.8	80.1	1.1939	1.31743	0.255686	0.397731
High	O00193	Small acidic protein	SMAP	1	100.2	108.1	82.8	108.9	1.07884	1.31522	0.109484	0.395301
High	P09913	Interferon-induced protein with tetratricopeptide repeats 2	IFIT2	1	3.1	11.8	166.3	218.7	3.80645	1.31509	1.92845	0.395165
High	Q9BT09	Protein canopy homolog 3	CNPY3	2	116.4	111.6	74.3	97.7	0.958763	1.31494	-0.060754	0.394996
High	Q99497	Protein deglycase DJ-1	PARK7	11	169.7	156	32.1	42.2	0.919269	1.31464	-0.121441	0.39467
High	Q9HD45	Transmembrane 9 superfamily member 3	TM9SF3	1	57	62.6	121.2	159.3	1.09825	1.31436	0.135201	0.394357
High	P52790	Hexokinase-3	HK3	21	129.7	141.4	55.7	73.2	1.09021	1.31418	0.124604	0.394166
High	P15153	Ras-related C3 botulinum toxin substrate 2	RAC2	2	69.8	72	111.6	146.6	1.03152	1.31362	0.0447699	0.393548
High	O00754	Lysosomal alpha-mannosidase	MAN2B1	14	151.5	148.7	43.1	56.6	0.981518	1.31323	-0.0269131	0.393114
High	P02786	Transferrin receptor protein 1	TFRC	11	148.1	126.8	54.1	71	0.856178	1.31238	-0.224017	0.39219
High	Q96GF1	E3 ubiquitin-protein ligase RNF185	RNF185	1	89.5	101.6	90.4	118.6	1.1352	1.31195	0.182941	0.391709
High	P20036	HLA class II histocompatibility antigen, DP alpha 1 chain	HLA-DPA1	1	110.4	169.5	52	68.1	1.53533	1.30962	0.618545	0.389143
High	P28070	Proteasome subunit beta type-4	PSMB4	4	109.2	117.3	75.1	98.3	1.07418	1.30892	0.10323	0.388379
High	Q9H299	SH3 domain-binding glutamic acid-rich-like protein 3	SH3BGRL3	5	152.7	142.9	45.2	59.1	0.935822	1.30752	-0.0956941	0.386835
High	Q9Y376	Calcium-binding protein 39	CAB39	3	148.9	133.9	50.8	66.4	0.899261	1.30709	-0.153188	0.386355
High	P57737	Coronin-7	CORO7	10	97.2	99.4	88.2	115.2	1.02263	1.30612	0.0322895	0.38529
High	P21333	Filamin-A	FLNA	95	150.4	131.2	51.4	67	0.87234	1.3035	-0.197037	0.382393
High	Q15691	Microtubule-associated protein RP/EB family member 1	MAPRE1	12	138.7	128.7	57.6	75	0.927902	1.30208	-0.107956	0.380822
High	P24557	Thromboxane-A synthase	TBXAS1	4	92.5	95	92.3	120.1	1.02703	1.30119	0.0384741	0.379834
High	Q08722	Leukocyte surface antigen CD47	CD47	2	60.4	91.2	108	140.4	1.50993	1.3	0.594485	0.378512
High	P61088	Ubiquitin-conjugating enzyme E2 N	UBE2N	7	142.3	138	52.1	67.6	0.969782	1.2975	-0.0442674	0.37574
High	Q8IUI8	Cytokine receptor-like factor 3	CRLF3	2	69	78.1	110.2	142.7	1.13188	1.29492	0.178726	0.372861
High	Q99873	Protein arginine N-methyltransferase 1	PRMT1	2	19.7	36	150.5	193.9	1.82741	1.28837	0.869801	0.365549
High	P36222	Chitinase-3-like protein 1	CHI3L1	2	121.7	150.5	55.9	72	1.23665	1.28801	0.306434	0.365149
High	Q9NQW7	Xaa-Pro aminopeptidase 1	XPNPEP1	4	92.9	96.4	92.1	118.6	1.03767	1.28773	0.0533545	0.364831
High	Q96SQ9	Cytochrome P450 2S1	CYP2S1	1	61.3	104.6	102.5	131.6	1.70636	1.2839	0.770924	0.360536
High	Q96C19	EF-hand domain-containing protein D2	EFHD2	13	126.6	126.3	64.5	82.6	0.99763	1.28062	-0.00342277	0.356843
High	Q07954	Prolow-density lipoprotein receptor-related protein 1	LRP1	8	117.7	115.6	73.1	93.6	0.982158	1.28044	-0.0259729	0.356637
High	P22061	Protein-L-isoaspartate(D-aspartate) O-methyltransferase	PCMT1	6	109.5	126.9	71.8	91.9	1.1589	1.27994	0.212761	0.356081
High	Q9Y263	Phospholipase A-2-activating protein	PLAA	1	80.3	82.5	104	133.1	1.0274	1.27981	0.0389941	0.355927
High	Q9H4G4	Golgi-associated plant pathogenesis-related protein 1	GLIPR2	4	101.2	115.2	80.5	103	1.13834	1.2795	0.186931	0.355584
High	Q9C0H2	Protein tweety homolog 3	TTYH3	2	138.9	137.6	54.2	69.3	0.990641	1.2786	-0.0135661	0.354563
High	Q99829	Copine-1	CPNE1	3	129.4	115.2	68.2	87.2	0.890263	1.27859	-0.167697	0.354556
High	O14879	Interferon-induced protein with tetratricopeptide repeats 3	IFIT3	7	15.3	34.5	153.9	196.3	2.2549	1.2755	1.17306	0.351067
High	Q9Y678	Coatomer subunit gamma-1	COPG1	12	95.6	100.5	89.7	114.2	1.05126	1.27313	0.072113	0.348383
High	Q7L576	Cytoplasmic FMR1-interacting protein 1	CYFIP1	10	115.7	118.5	72.9	92.8	1.0242	1.27298	0.0344982	0.348206
High	Q96S52	GPI transamidase component PIG-S	PIGS	1	50.3	60.3	127.3	162	1.19881	1.27258	0.2616	0.347761
High	P62942	Peptidyl-prolyl cis-trans isomerase FKBP1A	FKBP1A	3	146.8	146.4	47	59.7	0.997275	1.27021	-0.00393641	0.34507
High	Q15404	Ras suppressor protein 1	RSU1	4	130.6	130.9	61	77.4	1.0023	1.26885	0.0033102	0.343524
High	P78324	Tyrosine-protein phosphatase non-receptor type substrate 1	SIRPA	8	121.9	133.5	63.8	80.8	1.09516	1.26646	0.131142	0.340799
High	O43681	ATPase ASNA1	ASNA1	5	108.5	113.7	78.5	99.3	1.04793	1.26497	0.0675372	0.339101
High	Q6IBS0	Twinfilin-2	TWF2	8	117.6	116.4	73.3	92.7	0.989796	1.26467	-0.014797	0.338756
High	P61077	Ubiquitin-conjugating enzyme E2 D3	UBE2D3	1	143.6	104.5	67.1	84.8	0.727716	1.26379	-0.458553	0.337751
Medium	P25686	DnaJ homolog subfamily B member 2	DNAJB2	1	59.4	16.6	143.2	180.8	0.279461	1.26257	-1.83928	0.336363
High	P51570	Galactokinase	GALK1	6	88.5	98.6	94.1	118.8	1.11412	1.26249	0.15591	0.336268
High	P53621	Coatomer subunit alpha	COPA	14	83.7	88.6	100.7	127	1.05854	1.26117	0.0820791	0.334765
High	Q96JB5	CDK5 regulatory subunit-associated protein 3	CDK5RAP3	7	86.4	102.2	93.5	117.9	1.18287	1.26096	0.242292	0.334525
High	Q9NUJ1	Mycophenolic acid acyl-glucuronide esterase, mitochondrial	ABHD10	3	100	98.5	89.2	112.3	0.985	1.25897	-0.0218044	0.332242
High	O75306	NADH dehydrogenase [ubiquinone] iron-sulfur protein 2, mitochondrial	NDUFS2	2	38.5	44.1	140.5	176.8	1.14545	1.25836	0.19592	0.331548
High	P38159	RNA-binding motif protein, X chromosome	RBMX	1	139.2	126.5	59.5	74.8	0.908764	1.25714	-0.138022	0.330149
High	Q9NZM1	Myoferlin	MYOF	20	79.6	110.5	93	116.9	1.38819	1.25699	0.473206	0.329972
High	Q9UBQ0	Vacuolar protein sorting-associated protein 29	VPS29	5	104.1	109.6	82.6	103.8	1.05283	1.25666	0.0742777	0.329593
High	Q92544	Transmembrane 9 superfamily member 4	TM9SF4	1	70.7	76.9	111.9	140.5	1.08769	1.25559	0.121273	0.32836
High	Q9UBQ7	Glyoxylate reductase/hydroxypyruvate reductase	GRHPR	3	92.1	100.9	91.8	115.2	1.09555	1.2549	0.131653	0.327575
Medium	Q9BRZ2	E3 ubiquitin-protein ligase TRIM56	TRIM56	1	94.1	85.6	97.7	122.6	0.909671	1.25486	-0.136584	0.327529
High	Q9Y3B3	Transmembrane emp24 domain-containing protein 7	TMED7	1	69.2	86.9	108.2	135.6	1.25578	1.25323	0.328584	0.325657
High	P41091	Eukaryotic translation initiation factor 2 subunit 3	EIF2S3	4	97.9	112.7	84.1	105.3	1.15117	1.25208	0.203107	0.324328
High	Q12904	Aminoacyl tRNA synthase complex-interacting multifunctional protein 1	AIMP1	4	115.9	121.5	72.2	90.4	1.04832	1.25208	0.0680757	0.324324
High	P08708	40S ribosomal protein S17	RPS17	6	115.2	105.8	79.5	99.5	0.918403	1.25157	-0.122801	0.323742
High	P62273	40S ribosomal protein S29	RPS29	2	114.4	46.3	106.5	132.9	0.40472	1.24789	-1.305	0.319488
High	P19878	Neutrophil cytosol factor 2	NCF2	17	73.6	112.9	95	118.5	1.53397	1.24737	0.617268	0.318888
High	O95236	Apolipoprotein L3	APOL3	1	23.1	51.5	144.9	180.4	2.22944	1.245	1.15668	0.316142
High	P49257	Protein ERGIC-53	LMAN1	2	59.3	64.1	123.2	153.3	1.08094	1.24432	0.112292	0.315355
High	P26368	Splicing factor U2AF 65 kDa subunit	U2AF2	5	92.8	105.3	90.1	111.8	1.1347	1.24084	0.182309	0.311321
Medium	Q5JTH9	RRP12-like protein	RRP12	1	60	56.5	126.6	157	0.941667	1.24013	-0.0867116	0.310487
High	P52789	Hexokinase-2	HK2	1	51.6	65.5	126.3	156.6	1.26938	1.2399	0.344124	0.31023
High	Q13045	Protein flightless-1 homolog	FLII	13	83.6	79	106	131.4	0.944976	1.23962	-0.0816503	0.309901
High	P83916	Chromobox protein homolog 1	CBX1	1	129.7	146.9	55.1	68.3	1.13261	1.23956	0.179656	0.309833
High	P32189	Glycerol kinase	GK	1	86.5	96.8	96.8	119.8	1.11908	1.2376	0.162307	0.307549
High	Q86Y82	Syntaxin-12	STX12	1	100.2	105.9	86.7	107.3	1.05689	1.2376	0.0798201	0.307546
High	P19525	Interferon-induced, double-stranded RNA-activated protein kinase	EIF2AK2	3	38.7	60.6	134.4	166.3	1.56589	1.23735	0.646984	0.307255
High	P31946	14-3-3 protein beta/alpha	YWHAB	10	139	116.5	64.6	79.9	0.838129	1.23684	-0.254755	0.306661
High	Q15149	Plectin	PLEC	96	108.4	108.6	81.9	101.2	1.00185	1.23565	0.00265935	0.305274
High	Q13200	26S proteasome non-ATPase regulatory subunit 2	PSMD2	7	94.1	95.2	94.3	116.5	1.01169	1.23542	0.0167669	0.305
High	P20671	Histone H2A type 1-D	HIST1H2AD	5	71.6	59.5	120.3	148.6	0.831006	1.23525	-0.26707	0.304797
High	O60496	Docking protein 2	DOK2	3	90.2	80.6	102.5	126.6	0.89357	1.23512	-0.162348	0.304653
High	P08571	Monocyte differentiation antigen CD14	CD14	8	104	154	63.5	78.4	1.48077	1.23465	0.566347	0.304097
High	P61204	ADP-ribosylation factor 3	ARF3	4	119.1	127.3	68.7	84.8	1.06885	1.23435	0.096059	0.303754
High	O94906	Pre-mRNA-processing factor 6	PRPF6	1	46.7	44.8	138.3	170.3	0.959315	1.23138	-0.0599238	0.300277
High	Q9HC38	Glyoxalase domain-containing protein 4	GLOD4	10	140.3	138.4	54.4	66.9	0.986458	1.22978	-0.0196711	0.2984
High	Q8TCU6	Phosphatidylinositol 3,4,5-trisphosphate-dependent Rac exchanger 1 protein	PREX1	1	58.3	69.5	122.1	150.1	1.19211	1.22932	0.253517	0.297861
High	O00231	26S proteasome non-ATPase regulatory subunit 11	PSMD11	6	78.3	81.2	107.9	132.5	1.03704	1.22799	0.0524674	0.296297
High	Q01085	Nucleolysin TIAR	TIAL1	1	113.3	103.8	82.1	100.7	0.916152	1.22655	-0.126341	0.29461
High	Q13151	Heterogeneous nuclear ribonucleoprotein A0	HNRNPA0	3	86.8	88.5	101	123.8	1.01959	1.22574	0.0279824	0.293656
High	O43747	AP-1 complex subunit gamma-1	AP1G1	4	103.4	120.1	79.3	97.2	1.16151	1.22573	0.216	0.293635
High	Q9Y5L0	Transportin-3	TNPO3	1	34.9	54.3	139.7	171.2	1.55587	1.22548	0.637725	0.293351
High	P47756	F-actin-capping protein subunit beta	CAPZB	11	140.4	136.5	55.3	67.7	0.972222	1.22423	-0.040642	0.291876
High	Q16563	Synaptophysin-like protein 1	SYPL1	1	62.6	79.7	115.9	141.8	1.27316	1.22347	0.348417	0.290977
High	Q86UP2	Kinectin	KTN1	7	82.2	81.9	106.1	129.8	0.99635	1.22337	-0.00527494	0.290866
High	Q9NQG5	Regulation of nuclear pre-mRNA domain-containing protein 1B	RPRD1B	1	77.7	70.3	113.4	138.6	0.904762	1.22222	-0.14439	0.289507
High	P49407	Beta-arrestin-1	ARRB1	10	121.1	126.6	68.5	83.7	1.04542	1.2219	0.0640785	0.289124
High	Q96PP8	Guanylate-binding protein 5	GBP5	7	11.9	64.3	145.8	178.1	5.40336	1.22154	2.43386	0.288697
High	P51148	Ras-related protein Rab-5C	RAB5C	4	104.7	97.5	89.1	108.8	0.931232	1.2211	-0.102787	0.288181
High	P42331	Rho GTPase-activating protein 25	ARHGAP25	4	98.9	113.2	84.6	103.2	1.14459	1.21986	0.194832	0.286713
High	P55010	Eukaryotic translation initiation factor 5	EIF5	4	115	92.4	86.8	105.8	0.803478	1.21889	-0.315669	0.285573
High	P18077	60S ribosomal protein L35a	RPL35A	1	88.2	45.1	120.2	146.5	0.511338	1.2188	-0.967651	0.285464
High	Q9ULV4	Coronin-1C	CORO1C	15	186.2	119.9	42.3	51.5	0.643931	1.21749	-0.635021	0.283915
High	P47897	Glutamine--tRNA ligase	QARS	3	103.1	98.9	89.3	108.7	0.959263	1.21725	-0.0600019	0.28362
High	P50238	Cysteine-rich protein 1	CRIP1	3	104.7	132.1	73.7	89.5	1.2617	1.21438	0.335369	0.280223
High	O00506	Serine/threonine-protein kinase 25	STK25	1	84.9	84.4	104.2	126.4	0.994111	1.21305	-0.00852155	0.278641
High	Q9NYL9	Tropomodulin-3	TMOD3	7	116.7	134.3	67.3	81.6	1.15081	1.21248	0.202655	0.277963
High	Q9UBR2	Cathepsin Z	CTSZ	4	144.4	120	61.3	74.3	0.831025	1.21207	-0.267036	0.277475
High	P20073	Annexin A7	ANXA7	6	99.7	102.8	89.3	108.1	1.03109	1.21053	0.0441749	0.275634
High	Q8IXQ6	Poly [ADP-ribose] polymerase 9	PARP9	2	27.2	74.1	135.1	163.5	2.72426	1.21021	1.44587	0.275263
High	Q9P2J5	Leucine--tRNA ligase, cytoplasmic	LARS	1	69.2	57.9	123.6	149.4	0.836705	1.20874	-0.257209	0.273501
High	Q8NBS9	Thioredoxin domain-containing protein 5	TXNDC5	3	96.5	87.1	98	118.4	0.902591	1.20816	-0.147856	0.272815
High	P18669	Phosphoglycerate mutase 1	PGAM1	10	112.7	122.6	74.6	90.1	1.08784	1.20777	0.121471	0.272351
High	P12270	Nucleoprotein TPR	TPR	1	122.6	118.5	72	86.9	0.966558	1.20694	-0.0490719	0.271359
High	P28068	HLA class II histocompatibility antigen, DM beta chain	HLA-DMB	2	93.2	132.6	79	95.3	1.42275	1.20633	0.508679	0.270624
High	P00973	2'-5'-oligoadenylate synthase 1	OAS1	1	38.8	55.9	138.5	166.9	1.44072	1.20505	0.526792	0.269098
High	O60884	DnaJ homolog subfamily A member 2	DNAJA2	2	113.6	109.2	80.4	96.8	0.961268	1.20398	-0.05699	0.267812
High	P53396	ATP-citrate synthase	ACLY	16	85.2	98.4	98.2	118.2	1.15493	1.20367	0.207805	0.267435
High	P08195	4F2 cell-surface antigen heavy chain	SLC3A2	5	94.3	105.3	91	109.4	1.11665	1.2022	0.159176	0.265674
High	P15880	40S ribosomal protein S2	RPS2	11	105.5	94.8	90.7	109	0.898578	1.20176	-0.154284	0.265154
High	Q07065	Cytoskeleton-associated protein 4	CKAP4	13	48.2	52.3	136	163.4	1.08506	1.20147	0.117778	0.264801
High	P15104	Glutamine synthetase	GLUL	4	120.8	111.1	76.4	91.7	0.919702	1.20026	-0.120762	0.263349
High	Q13488	V-type proton ATPase 116 kDa subunit a isoform 3	TCIRG1	6	70.9	69.6	117.9	141.5	0.981664	1.20017	-0.0266983	0.263238
High	P55786	Puromycin-sensitive aminopeptidase	NPEPPS	9	114.8	120.2	75	90	1.04704	1.2	0.0663143	0.263034
High	Q9BR76	Coronin-1B	CORO1B	6	158.3	127	52.2	62.6	0.802274	1.19923	-0.317833	0.262113
High	A6NI72	Putative neutrophil cytosol factor 1B	NCF1B	11	39	106	116	139	2.71795	1.19828	1.44252	0.26096
High	P28482	Mitogen-activated protein kinase 1	MAPK1	6	106.6	117.7	80	95.8	1.10413	1.1975	0.142907	0.260026
High	Q15904	V-type proton ATPase subunit S1	ATP6AP1	2	80.9	98.9	100.3	119.9	1.2225	1.19541	0.289831	0.25751
High	P62330	ADP-ribosylation factor 6	ARF6	3	89.9	79	105.3	125.8	0.878754	1.19468	-0.186468	0.256626
High	O43242	26S proteasome non-ATPase regulatory subunit 3	PSMD3	7	91.4	92.2	98.6	117.7	1.00875	1.19371	0.0125726	0.255455
High	P12268	Inosine-5'-monophosphate dehydrogenase 2	IMPDH2	6	89.8	84.1	103.1	123	0.936526	1.19302	-0.0946096	0.254614
High	P54920	Alpha-soluble NSF attachment protein	NAPA	9	102	129.4	76.9	91.7	1.26863	1.19246	0.343268	0.253938
High	Q6PFW1	Inositol hexakisphosphate and diphosphoinositol-pentakisphosphate kinase 1	PPIP5K1	1	118.5	98	83.7	99.8	0.827004	1.19235	-0.274033	0.253812
High	P26641	Elongation factor 1-gamma	EEF1G	14	108.1	114.8	80.8	96.3	1.06198	1.19183	0.0867561	0.253181
High	Q08AF3	Schlafen family member 5	SLFN5	1	22.6	29.2	158.9	189.3	1.29204	1.19132	0.369646	0.252555
High	Q15008	26S proteasome non-ATPase regulatory subunit 6	PSMD6	3	79.5	81.4	109.1	129.9	1.0239	1.19065	0.0340739	0.25175
High	P27635	60S ribosomal protein L10	RPL10	6	95.7	83.1	101	120.2	0.868339	1.1901	-0.20367	0.251082
High	P43487	Ran-specific GTPase-activating protein	RANBP1	3	106.6	92.3	91.9	109.3	0.865854	1.18934	-0.207805	0.250157
High	P04083	Annexin A1	ANXA1	25	147.9	123.6	58.7	69.8	0.8357	1.1891	-0.258943	0.249867
High	P43686	26S protease regulatory subunit 6B	PSMC4	8	103.9	105.9	86.9	103.3	1.01925	1.18872	0.0275069	0.249412
High	Q08257	Quinone oxidoreductase	CRYZ	1	122.7	122.6	70.7	84	0.999185	1.18812	-0.00117627	0.248679
Medium	Q13637	Ras-related protein Rab-32	RAB32	1	62.9	67.6	123.2	146.3	1.07472	1.1875	0.103963	0.247928
High	P14550	Alcohol dehydrogenase [NADP(+)]	AKR1A1	13	118.3	130.5	69.1	82	1.10313	1.18669	0.1416	0.246938
High	P61009	Signal peptidase complex subunit 3	SPCS3	2	58.8	69.5	124.3	147.5	1.18197	1.18665	0.241197	0.246889
High	Q02543	60S ribosomal protein L18a	RPL18A	1	64.1	43.6	133.7	158.6	0.680187	1.18624	-0.555996	0.246393
High	Q9BSJ8	Extended synaptotagmin-1	ESYT1	19	89.2	86.5	102.6	121.7	0.969731	1.18616	-0.0443436	0.246298
High	P31150	Rab GDP dissociation inhibitor alpha	GDI1	3	102.7	134.1	74.7	88.6	1.30574	1.18608	0.384873	0.246198
High	Q92616	eIF-2-alpha kinase activator GCN1	GCN1	8	92.6	103.9	93.1	110.4	1.12203	1.18582	0.166112	0.245887
High	P40763	Signal transducer and activator of transcription 3	STAT3	7	38.3	64.7	135.9	161.1	1.6893	1.18543	0.756421	0.245411
High	P61106	Ras-related protein Rab-14	RAB14	4	84.4	87.7	104.3	123.6	1.0391	1.18504	0.0553338	0.24494
High	O60841	Eukaryotic translation initiation factor 5B	EIF5B	3	81.3	92.4	103.6	122.6	1.13653	1.1834	0.184637	0.242935
High	Q9Y5S9	RNA-binding protein 8A	RBM8A	1	132.2	144.9	56.3	66.6	1.09607	1.18295	0.132335	0.242387
High	Q9H4A4	Aminopeptidase B	RNPEP	17	122.2	131.4	67.1	79.3	1.07529	1.18182	0.104721	0.241008
High	Q9NT62	Ubiquitin-like-conjugating enzyme ATG3	ATG3	4	77.4	96.1	103.9	122.7	1.2416	1.18094	0.312203	0.23994
High	O60568	Procollagen-lysine,2-oxoglutarate 5-dioxygenase 3	PLOD3	2	118.9	92.5	86.5	102.1	0.777965	1.18035	-0.362223	0.239211
High	Q96RQ9	L-amino-acid oxidase	IL4I1	3	76.3	89.4	107.5	126.8	1.17169	1.17953	0.228592	0.238218
High	Q15477	Helicase SKI2W	SKIV2L	1	115.6	97.5	85.8	101.1	0.843426	1.17832	-0.245667	0.236733
High	Q14344	Guanine nucleotide-binding protein subunit alpha-13	GNA13	2	73.6	79.9	113.2	133.3	1.0856	1.17756	0.11849	0.235803
High	Q9Y277	Voltage-dependent anion-selective channel protein 3	VDAC3	3	60	61.6	127.9	150.6	1.02667	1.17748	0.0379679	0.235706
High	P62820	Ras-related protein Rab-1A	RAB1A	4	79	82.4	109.6	129	1.04304	1.17701	0.0607917	0.235123
High	P61160	Actin-related protein 2	ACTR2	10	121.7	126.9	69.6	81.8	1.04273	1.17529	0.0603629	0.233014
High	O75915	PRA1 family protein 3	ARL6IP5	4	130	125.9	66.2	77.8	0.968462	1.17523	-0.0462333	0.232939
High	Q16555	Dihydropyrimidinase-related protein 2	DPYSL2	15	130.7	109.4	73.5	86.3	0.837031	1.17415	-0.256646	0.231616
High	O14545	TRAF-type zinc finger domain-containing protein 1	TRAFD1	2	40.1	50.1	142.5	167.3	1.24938	1.17404	0.321208	0.231476
High	P49755	Transmembrane emp24 domain-containing protein 10	TMED10	4	72	70.6	118.4	139	0.980556	1.17399	-0.0283287	0.231416
High	Q6DD88	Atlastin-3	ATL3	6	74.9	77	114.1	133.9	1.02804	1.17353	0.0398927	0.230857
Medium	Q6ZP65	Bicaudal D-related protein 1	CCDC64	1	52.8	92.9	117	137.2	1.75947	1.17265	0.815141	0.229772
High	Q13315	Serine-protein kinase ATM	ATM	1	69	81.3	115	134.7	1.17826	1.1713	0.236659	0.228116
High	P08575	Receptor-type tyrosine-protein phosphatase C	PTPRC	15	88.6	93.2	100.5	117.7	1.05192	1.17114	0.0730233	0.227919
High	Q01813	ATP-dependent 6-phosphofructokinase, platelet type	PFKP	3	55.2	83.3	120.5	141.1	1.50906	1.17095	0.593648	0.227685
High	P26572	Alpha-1,3-mannosyl-glycoprotein 2-beta-N-acetylglucosaminyltransferase	MGAT1	1	59	80.1	120.3	140.6	1.35763	1.16874	0.441087	0.22496
High	P62937	Peptidyl-prolyl cis-trans isomerase A	PPIA	13	142.9	137.6	55.1	64.3	0.962911	1.16697	-0.0545254	0.222766
High	P46940	Ras GTPase-activating-like protein IQGAP1	IQGAP1	53	134.6	119.6	67.3	78.5	0.888559	1.16642	-0.170461	0.222086
High	P11216	Glycogen phosphorylase, brain form	PYGB	5	119.2	134.8	67.4	78.6	1.13087	1.16617	0.177436	0.221781
High	O60488	Long-chain-fatty-acid--CoA ligase 4	ACSL4	4	81.3	112.7	95.1	110.9	1.38622	1.16614	0.47116	0.221742
High	Q9Y696	Chloride intracellular channel protein 4	CLIC4	4	96	128	81.3	94.7	1.33333	1.16482	0.415037	0.220109
High	Q9Y490	Talin-1	TLN1	91	124.5	128.3	68	79.2	1.03052	1.16471	0.0433754	0.219966
High	P51149	Ras-related protein Rab-7a	RAB7A	11	129.4	121.9	68.7	80	0.94204	1.16448	-0.0861395	0.21969
High	P0C0S5	Histone H2A.Z	H2AFZ	1	91.3	94.7	98.9	115.1	1.03724	1.1638	0.0527496	0.218845
High	Q5K4L6	Long-chain fatty acid transport protein 3	SLC27A3	3	71.7	80.2	114.7	133.4	1.11855	1.16303	0.161629	0.217893
High	Q9P107	GEM-interacting protein	GMIP	2	70.1	81.5	114.9	133.5	1.16262	1.16188	0.217386	0.216461
High	P33993	DNA replication licensing factor MCM7	MCM7	1	39.5	17.9	158.5	184.1	0.453165	1.16151	-1.14189	0.216007
High	P36543	V-type proton ATPase subunit E 1	ATP6V1E1	8	98.4	133.9	77.6	90.1	1.36077	1.16108	0.444426	0.21547
High	P61421	V-type proton ATPase subunit d 1	ATP6V0D1	9	101.1	104.2	90.1	104.6	1.03066	1.16093	0.0435723	0.215284
Medium	Q9UPN7	Serine/threonine-protein phosphatase 6 regulatory subunit 1	PPP6R1	1	63.1	56.9	129.6	150.4	0.901743	1.16049	-0.149211	0.214739
High	Q99460	26S proteasome non-ATPase regulatory subunit 1	PSMD1	5	91.4	95.8	98.5	114.3	1.04814	1.16041	0.0678315	0.21463
High	Q9Y6N5	Sulfide:quinone oxidoreductase, mitochondrial	SQRDL	18	77.4	105.7	100.4	116.5	1.36563	1.16036	0.44957	0.214571
High	P22234	Multifunctional protein ADE2	PAICS	4	114	117.1	78.2	90.7	1.02719	1.15985	0.0387073	0.213934
High	Q8WW12	PEST proteolytic signal-containing nuclear protein	PCNP	2	133.6	129.5	63.4	73.5	0.969311	1.15931	-0.0449679	0.213261
High	O14933	Ubiquitin/ISG15-conjugating enzyme E2 L6	UBE2L6	2	75.9	122	93.6	108.5	1.60738	1.15919	0.684709	0.213115
High	Q15907	Ras-related protein Rab-11B	RAB11B	6	99.4	113.7	86.6	100.3	1.14386	1.1582	0.193914	0.211883
High	P61201	COP9 signalosome complex subunit 2	COPS2	1	114.4	105.5	83.5	96.7	0.922203	1.15808	-0.116844	0.21174
High	Q9NP81	Serine--tRNA ligase, mitochondrial	SARS2	1	78.8	75.3	114	131.9	0.955584	1.15702	-0.0655458	0.210411
High	O60762	Dolichol-phosphate mannosyltransferase subunit 1	DPM1	4	92.9	85.5	102.7	118.8	0.920344	1.15677	-0.119754	0.210099
High	O14657	Torsin-1B	TOR1B	2	63	66.4	125.5	145.1	1.05397	1.15618	0.0758314	0.20936
High	P55039	Developmentally-regulated GTP-binding protein 2	DRG2	1	64.2	75.7	120.7	139.4	1.17913	1.15493	0.23772	0.207805
High	Q96HE7	ERO1-like protein alpha	ERO1A	5	47.4	51.2	140	161.5	1.08017	1.15357	0.111257	0.206107
High	P43490	Nicotinamide phosphoribosyltransferase	NAMPT	10	46.2	61.7	135.7	156.5	1.3355	1.15328	0.417378	0.205742
High	P55060	Exportin-2	CSE1L	2	55.8	56.8	133.5	153.9	1.01792	1.15281	0.0256258	0.205153
High	Q05655	Protein kinase C delta type	PRKCD	7	73.7	87.7	110.8	127.7	1.18996	1.15253	0.250912	0.204801
Medium	Q13107	Ubiquitin carboxyl-terminal hydrolase 4	USP4	1	65.6	83.4	116.7	134.3	1.27134	1.15081	0.346352	0.202655
High	P51159	Ras-related protein Rab-27A	RAB27A	1	45.4	50.1	141.6	162.9	1.10352	1.15042	0.142118	0.202165
High	P59998	Actin-related protein 2/3 complex subunit 4	ARPC4	5	114.5	140.8	67.3	77.4	1.22969	1.15007	0.2983	0.201727
High	Q9Y5X2	Sorting nexin-8	SNX8	1	68.6	73.8	119.9	137.8	1.0758	1.14929	0.105412	0.200744
High	P40306	Proteasome subunit beta type-10	PSMB10	3	87.7	172.2	65.2	74.9	1.96351	1.14877	0.973436	0.200094
High	O96005	Cleft lip and palate transmembrane protein 1	CLPTM1	1	103.3	102.1	90.6	104	0.988383	1.1479	-0.0168574	0.199001
High	P16278	Beta-galactosidase	GLB1	4	130.6	124.8	67.3	77.2	0.95559	1.1471	-0.065537	0.197994
High	Q16891	MICOS complex subunit MIC60	IMMT	15	93.5	100.2	96.1	110.1	1.07166	1.14568	0.0998442	0.196206
High	P62847	40S ribosomal protein S24	RPS24	2	155.6	123.7	56.3	64.5	0.794987	1.14565	-0.330997	0.196164
High	P41240	Tyrosine-protein kinase CSK	CSK	9	60.6	62	129.3	148.1	1.0231	1.1454	0.0329504	0.195849
High	Q99729	Heterogeneous nuclear ribonucleoprotein A/B	HNRNPAB	2	108	128.9	76.1	87.1	1.19352	1.14455	0.255221	0.194776
High	O15371	Eukaryotic translation initiation factor 3 subunit D	EIF3D	1	72.6	75	117.7	134.7	1.03306	1.14444	0.046921	0.194636
High	Q14204	Cytoplasmic dynein 1 heavy chain 1	DYNC1H1	43	77.8	90.7	108	123.5	1.16581	1.14352	0.221332	0.19348
High	Q02880	DNA topoisomerase 2-beta	TOP2B	1	77.5	83.7	111.4	127.3	1.08	1.14273	0.111031	0.192483
High	Q92945	Far upstream element-binding protein 2	KHSRP	6	118.1	122.2	74.5	85.1	1.03472	1.14228	0.0492353	0.191919
High	O95716	Ras-related protein Rab-3D	RAB3D	4	51.8	55.7	136.6	155.9	1.07529	1.14129	0.104725	0.190663
High	Q8TAT6	Nuclear protein localization protein 4 homolog	NPLOC4	1	41.1	88.5	126.3	144.1	2.15328	1.14093	1.10654	0.190216
High	P61224	Ras-related protein Rap-1b	RAP1B	3	91	97.4	98.8	112.7	1.07033	1.14069	0.0980552	0.189905
High	O00232	26S proteasome non-ATPase regulatory subunit 12	PSMD12	7	84.2	91.9	104.6	119.3	1.09145	1.14054	0.126245	0.189711
High	P11177	Pyruvate dehydrogenase E1 component subunit beta, mitochondrial	PDHB	4	75.1	75.2	116.7	133.1	1.00133	1.14053	0.00191975	0.189706
High	O15144	Actin-related protein 2/3 complex subunit 2	ARPC2	13	133.8	124.6	66.2	75.4	0.931241	1.13897	-0.102774	0.187733
High	Q460N5	Poly [ADP-ribose] polymerase 14	PARP14	3	72.5	116.4	98.7	112.4	1.60552	1.1388	0.683038	0.18752
High	Q30154	HLA class II histocompatibility antigen, DR beta 5 chain	HLA-DRB5	1	91.3	143.9	77.1	87.7	1.57612	1.13748	0.65638	0.185846
High	P62841	40S ribosomal protein S15	RPS15	2	165.3	155.4	37.1	42.2	0.940109	1.13747	-0.0891002	0.185824
High	P12931	Proto-oncogene tyrosine-protein kinase Src	SRC	6	59	80.8	121.8	138.4	1.36949	1.13629	0.45364	0.18433
High	Q7Z6J4	FYVE, RhoGEF and PH domain-containing protein 2	FGD2	1	52.6	75.2	127.4	144.7	1.42966	1.13579	0.51567	0.1837
High	O75382	Tripartite motif-containing protein 3	TRIM3	1	134.6	93.5	80.5	91.4	0.694651	1.1354	-0.52564	0.183205
High	Q9BQE5	Apolipoprotein L2	APOL2	3	47	85.6	125.2	142.1	1.82128	1.13498	0.86495	0.182672
High	P68371	Tubulin beta-4B chain	TUBB4B	3	79.9	78	113.4	128.7	0.97622	1.13492	-0.0347214	0.182591
Medium	Q99735	Microsomal glutathione S-transferase 2	MGST2	1	83.8	94	104.1	118.1	1.12172	1.13449	0.165711	0.182039
High	P38606	V-type proton ATPase catalytic subunit A	ATP6V1A	27	117.4	130.6	71.2	80.7	1.11244	1.13343	0.153722	0.180691
High	Q9UHG3	Prenylcysteine oxidase 1	PCYOX1	1	90.4	76.8	109.2	123.7	0.849558	1.13278	-0.235216	0.179873
High	O75533	Splicing factor 3B subunit 1	SF3B1	6	82.3	92.7	105.5	119.5	1.12637	1.1327	0.171677	0.179768
High	P08567	Pleckstrin	PLEK	8	116.3	94.7	88.6	100.3	0.814273	1.13205	-0.296415	0.178943
High	P07108	Acyl-CoA-binding protein	DBI	7	159.2	151.9	41.7	47.2	0.954146	1.13189	-0.0677185	0.178739
High	Q9H3K6	BolA-like protein 2	BOLA2	3	99.7	93.3	97.1	109.9	0.935807	1.13182	-0.0957164	0.178648
High	Q5VTR2	E3 ubiquitin-protein ligase BRE1A	RNF20	1	99.3	106.6	91.1	103.1	1.07351	1.13172	0.102342	0.178521
High	O94973	AP-2 complex subunit alpha-2	AP2A2	2	141.1	121.2	64.6	73.1	0.858965	1.13158	-0.219328	0.178337
High	P54136	Arginine--tRNA ligase, cytoplasmic	RARS	8	86.7	94.4	102.7	116.2	1.08881	1.13145	0.122755	0.178174
High	Q53GQ0	Very-long-chain 3-oxoacyl-CoA reductase	HSD17B12	2	88.9	89.2	104.2	117.8	1.00337	1.13052	0.00486029	0.176984
High	P15927	Replication protein A 32 kDa subunit	RPA2	1	93.5	98.4	97.7	110.4	1.05241	1.12999	0.073692	0.17631
High	Q9NVI7	ATPase family AAA domain-containing protein 3A	ATAD3A	5	89.6	94.9	101.2	114.3	1.05915	1.12945	0.0829094	0.175616
High	P27348	14-3-3 protein theta	YWHAQ	8	112	96.9	89.8	101.3	0.865179	1.12806	-0.20893	0.173847
High	P98082	Disabled homolog 2	DAB2	1	91.3	89.2	103.1	116.3	0.976999	1.12803	-0.0335712	0.173807
High	P09543	2',3'-cyclic-nucleotide 3'-phosphodiesterase	CNP	2	59	75	125	141	1.27119	1.128	0.346176	0.173767
High	P06748	Nucleophosmin	NPM1	8	148.4	121.3	61.3	69.1	0.817385	1.12724	-0.290912	0.172799
High	P22314	Ubiquitin-like modifier-activating enzyme 1	UBA1	25	93.5	110.8	92	103.7	1.18503	1.12717	0.24492	0.17271
High	O00161	Synaptosomal-associated protein 23	SNAP23	2	93.2	107.3	93.8	105.7	1.15129	1.12687	0.203248	0.172316
High	P30153	Serine/threonine-protein phosphatase 2A 65 kDa regulatory subunit A alpha isoform	PPP2R1A	11	114.9	115.6	79.7	89.8	1.00609	1.12673	0.0087626	0.172136
High	Q9NRV9	Heme-binding protein 1	HEBP1	6	141.5	130.1	60.4	68	0.919435	1.12583	-0.121181	0.170986
High	O95685	Protein phosphatase 1 regulatory subunit 3D	PPP1R3D	1	50.6	56.3	137.9	155.2	1.11265	1.12545	0.153998	0.170506
High	Q15393	Splicing factor 3B subunit 3	SF3B3	4	76.5	81.1	114	128.3	1.06013	1.12544	0.0842422	0.170487
High	P30044	Peroxiredoxin-5, mitochondrial	PRDX5	10	109.5	115.7	82.3	92.6	1.05662	1.12515	0.079458	0.17012
High	O43586	Proline-serine-threonine phosphatase-interacting protein 1	PSTPIP1	4	92.2	94.3	100.5	113	1.02278	1.12438	0.032491	0.169127
High	Q9UMS4	Pre-mRNA-processing factor 19	PRPF19	3	76.4	91.2	109.4	123	1.19372	1.12431	0.255461	0.169046
High	P46778	60S ribosomal protein L21	RPL21	4	123.3	117	75.2	84.5	0.948905	1.12367	-0.0756643	0.168219
High	Q00610	Clathrin heavy chain 1	CLTC	57	99.7	99.1	94.8	106.4	0.993982	1.12236	-0.00870845	0.166539
High	Q8IY34	Solute carrier family 15 member 3	SLC15A3	1	113.7	97.5	89	99.8	0.85752	1.12135	-0.221758	0.165234
High	P08754	Guanine nucleotide-binding protein G(k) subunit alpha	GNAI3	1	108.8	99.5	90.4	101.3	0.914522	1.12058	-0.12891	0.164239
High	Q13557	Calcium/calmodulin-dependent protein kinase type II subunit delta	CAMK2D	3	87.3	94.4	103	115.4	1.08133	1.12039	0.112805	0.163999
High	Q9UGI8	Testin	TES	3	82.1	90.4	107.3	120.2	1.1011	1.12022	0.138941	0.163787
High	P84095	Rho-related GTP-binding protein RhoG	RHOG	5	84.5	94.7	104.2	116.7	1.12071	1.11996	0.164413	0.163449
High	O15294	UDP-N-acetylglucosamine--peptide N-acetylglucosaminyltransferase 110 kDa subunit	OGT	2	91	94.3	101.3	113.4	1.03626	1.11945	0.0513912	0.162786
High	P26196	Probable ATP-dependent RNA helicase DDX6	DDX6	1	83.7	94.2	104.8	117.3	1.12545	1.11927	0.170499	0.162564
High	Q92844	TRAF family member-associated NF-kappa-B activator	TANK	1	39.4	27.5	157.2	175.9	0.69797	1.11896	-0.518764	0.162154
High	O60443	Non-syndromic hearing impairment protein 5	DFNA5	2	165	102.8	62.4	69.8	0.62303	1.11859	-0.682626	0.161681
High	Q9NP79	Vacuolar protein sorting-associated protein VTA1 homolog	VTA1	1	86.7	77.1	111.5	124.7	0.889273	1.11839	-0.169301	0.161418
High	Q9Y336	Sialic acid-binding Ig-like lectin 9	SIGLEC9	1	62.6	63	129.5	144.8	1.00639	1.11815	0.00918917	0.16111
High	P08133	Annexin A6	ANXA6	28	113.5	110.8	83	92.8	0.976211	1.11807	-0.0347344	0.161013
High	P62241	40S ribosomal protein S8	RPS8	6	113	91.3	92.4	103.3	0.807965	1.11797	-0.307636	0.160875
High	Q04760	Lactoylglutathione lyase	GLO1	3	114	120.6	78.1	87.3	1.05789	1.1178	0.0811961	0.160659
High	Q13616	Cullin-1	CUL1	1	68.7	67.8	124.5	139.1	0.9869	1.11727	-0.0190248	0.159977
High	Q66K14	TBC1 domain family member 9B	TBC1D9B	2	80.1	68.8	118.6	132.5	0.858926	1.1172	-0.219394	0.159888
High	Q9H9J2	39S ribosomal protein L44, mitochondrial	MRPL44	1	70.6	70.8	122.1	136.4	1.00283	1.11712	0.00408118	0.15978
High	P11172	Uridine 5'-monophosphate synthase	UMPS	1	89	97.9	100.7	112.4	1.1	1.11619	0.137504	0.158578
High	P62195	26S protease regulatory subunit 8	PSMC5	7	98.8	97.2	96.4	107.6	0.983806	1.11618	-0.0235547	0.158573
High	Q13094	Lymphocyte cytosolic protein 2	LCP2	2	54.8	73.6	128.4	143.2	1.34307	1.11526	0.42553	0.157386
High	P48163	NADP-dependent malic enzyme	ME1	5	154.8	142.4	48.6	54.2	0.919897	1.11523	-0.120456	0.157337
High	P35998	26S protease regulatory subunit 7	PSMC2	12	93.6	79.8	107.2	119.4	0.852564	1.11381	-0.23012	0.155498
High	P35579	Myosin-9	MYH9	121	92.5	88.4	103.7	115.5	0.955676	1.11379	-0.065407	0.155477
High	Q14764	Major vault protein	MVP	18	108.2	119.2	81.7	90.9	1.10166	1.11261	0.139684	0.153944
High	O94903	Proline synthase co-transcribed bacterial homolog protein	PROSC	2	120.4	122.1	74.6	83	1.01412	1.1126	0.0202278	0.153936
High	Q9Y5M8	Signal recognition particle receptor subunit beta	SRPRB	2	59.1	64.2	131	145.6	1.08629	1.11145	0.119415	0.152444
High	Q13510	Acid ceramidase	ASAH1	17	154.7	152	44.2	49.1	0.982547	1.11086	-0.0254019	0.151677
High	Q2TAY7	WD40 repeat-containing protein SMU1	SMU1	1	74.6	85.5	113.7	126.2	1.14611	1.10994	0.196749	0.15048
High	Q9Y2V2	Calcium-regulated heat stable protein 1	CARHSP1	1	102.3	90.2	98.3	109.1	0.88172	1.10987	-0.181607	0.150388
High	P17987	T-complex protein 1 subunit alpha	TCP1	14	102.8	97	94.9	105.3	0.94358	1.10959	-0.0837836	0.150025
High	P54577	Tyrosine--tRNA ligase, cytoplasmic	YARS	5	96.1	103.4	95	105.4	1.07596	1.10947	0.105628	0.149875
Medium	Q9Y316	Protein MEMO1	MEMO1	1	19.3	55.1	154.4	171.3	2.85492	1.10946	1.51345	0.149852
High	Q7KZF4	Staphylococcal nuclease domain-containing protein 1	SND1	14	92.2	99.6	98.7	109.5	1.08026	1.10942	0.111379	0.149809
High	Q92930	Ras-related protein Rab-8B	RAB8B	2	67.3	73.9	122.7	136.1	1.09807	1.10921	0.134968	0.149532
High	P51003	Poly(A) polymerase alpha	PAPOLA	1	47.5	46.9	144.9	160.7	0.987368	1.10904	-0.0183396	0.149312
High	O00442	RNA 3'-terminal phosphate cyclase	RTCA	1	135.6	105.6	75.3	83.5	0.778761	1.1089	-0.360747	0.149126
High	Q3KQV9	UDP-N-acetylhexosamine pyrophosphorylase-like protein 1	UAP1L1	6	107.9	107.8	87.4	96.9	0.999073	1.1087	-0.00133769	0.148863
High	O75351	Vacuolar protein sorting-associated protein 4B	VPS4B	3	91.5	84.4	106.4	117.7	0.922404	1.1062	-0.116529	0.145616
High	Q9NZ08	Endoplasmic reticulum aminopeptidase 1	ERAP1	5	87.2	114	94.4	104.4	1.30734	1.10593	0.386634	0.145263
High	O15511	Actin-related protein 2/3 complex subunit 5	ARPC5	8	135.9	142.2	57.9	64	1.04636	1.10535	0.065376	0.144509
High	Q01082	Spectrin beta chain, non-erythrocytic 1	SPTBN1	2	106.3	79.4	101.8	112.5	0.746943	1.10511	-0.420931	0.144187
High	P48444	Coatomer subunit delta	ARCN1	9	94.5	110.6	92.6	102.3	1.17037	1.10475	0.226965	0.143722
High	P62258	14-3-3 protein epsilon	YWHAE	10	126.4	114.1	75.8	83.7	0.90269	1.10422	-0.147698	0.14303
High	P62244	40S ribosomal protein S15a	RPS15A	5	66.6	82.7	119.1	131.5	1.24174	1.10411	0.312365	0.142889
High	P35268	60S ribosomal protein L22	RPL22	2	99.7	70.8	109.1	120.4	0.71013	1.10357	-0.493844	0.142184
High	P21266	Glutathione S-transferase Mu 3	GSTM3	1	76.5	85.4	113.2	124.9	1.11634	1.10336	0.158776	0.1419
High	P42226	Signal transducer and activator of transcription 6	STAT6	1	59	69	129.3	142.6	1.16949	1.10286	0.225881	0.141252
Medium	O60547	GDP-mannose 4,6 dehydratase	GMDS	1	54.9	66.3	132.6	146.2	1.20765	1.10256	0.272203	0.140863
High	P13861	cAMP-dependent protein kinase type II-alpha regulatory subunit	PRKAR2A	5	117.9	124.9	74.8	82.4	1.05937	1.1016	0.0832098	0.139606
High	Q13427	Peptidyl-prolyl cis-trans isomerase G	PPIG	1	65.1	73.5	124.4	137	1.12903	1.10129	0.175087	0.139189
High	Q16719	Kynureninase	KYNU	8	130.3	169.9	47.5	52.3	1.30391	1.10105	0.382849	0.138883
High	P62701	40S ribosomal protein S4, X isoform	RPS4X	9	89.4	96.4	102	112.3	1.0783	1.10098	0.108758	0.138789
High	P18031	Tyrosine-protein phosphatase non-receptor type 1	PTPN1	3	59.1	76.9	125.7	138.3	1.30118	1.10024	0.379825	0.137817
High	P26373	60S ribosomal protein L13	RPL13	3	102.9	101.7	93.1	102.4	0.988338	1.09989	-0.0169233	0.137363
High	P37837	Transaldolase	TALDO1	23	165	156.4	37.4	41.1	0.947879	1.09893	-0.0772255	0.1361
High	Q5VW32	BRO1 domain-containing protein BROX	BROX	1	78.4	100.8	105.2	115.6	1.28571	1.09886	0.36257	0.136007
High	O14727	Apoptotic protease-activating factor 1	APAF1	2	67.3	86.2	117.5	129.1	1.28083	1.09872	0.357081	0.135828
High	O00244	Copper transport protein ATOX1	ATOX1	1	157.6	187.1	26.4	29	1.18718	1.09848	0.247542	0.135515
High	Q00653	Nuclear factor NF-kappa-B p100 subunit	NFKB2	1	61.5	75.2	125.5	137.8	1.22276	1.09801	0.290146	0.134889
High	P50914	60S ribosomal protein L14	RPL14	2	89.5	82.9	108.5	119.1	0.926257	1.0977	-0.110516	0.134478
High	Q9Y6B6	GTP-binding protein SAR1b	SAR1B	1	75.1	81.9	115.8	127.1	1.09055	1.09758	0.125051	0.134329
High	Q08752	Peptidyl-prolyl cis-trans isomerase D	PPID	1	82.3	91.5	107.8	118.3	1.11179	1.0974	0.152879	0.134093
High	P11142	Heat shock cognate 71 kDa protein	HSPA8	27	148.2	126.4	59.8	65.6	0.852901	1.09699	-0.229549	0.13355
High	P11413	Glucose-6-phosphate 1-dehydrogenase	G6PD	27	130.1	125	69.1	75.8	0.960799	1.09696	-0.0576929	0.133512
High	P46782	40S ribosomal protein S5	RPS5	3	86.4	89.4	106.9	117.2	1.03472	1.09635	0.0492435	0.132711
High	Q9Y3L3	SH3 domain-binding protein 1	SH3BP1	3	94.5	102.1	97	106.3	1.08042	1.09588	0.111597	0.132085
High	Q96HY6	DDRGK domain-containing protein 1	DDRGK1	3	114.7	128.6	74.8	81.9	1.12119	1.09492	0.165025	0.130825
High	Q8TD19	Serine/threonine-protein kinase Nek9	NEK9	2	56	74	128.9	141.1	1.32143	1.09465	0.402098	0.130466
High	P32456	Guanylate-binding protein 2	GBP2	4	49.5	69.4	134.2	146.9	1.40202	1.09463	0.487507	0.13045
High	P63173	60S ribosomal protein L38	RPL38	3	134.4	63.3	96.6	105.7	0.470982	1.0942	-1.08626	0.12988
High	Q7L014	Probable ATP-dependent RNA helicase DDX46	DDX46	2	50.1	53.2	141.7	155	1.06188	1.09386	0.0866156	0.129428
High	Q96JG6	Syndetin	VPS50	1	81.2	70.9	118.4	129.5	0.873153	1.09375	-0.195694	0.129283
High	Q13177	Serine/threonine-protein kinase PAK 2	PAK2	10	129	123.5	70.5	77.1	0.957364	1.09362	-0.06286	0.129108
High	P07900	Heat shock protein HSP 90-alpha	HSP90AA1	25	117.4	123.3	76.1	83.2	1.05026	1.0933	0.0707404	0.128687
High	P42229	Signal transducer and activator of transcription 5A	STAT5A	2	68.4	88.8	116	126.7	1.29825	1.09224	0.376563	0.127292
High	Q15365	Poly(rC)-binding protein 1	PCBP1	7	81.3	80.3	113.9	124.4	0.9877	1.09219	-0.0178554	0.127219
High	O14964	Hepatocyte growth factor-regulated tyrosine kinase substrate	HGS	2	83.8	78.8	113.5	123.9	0.940334	1.09163	-0.0887546	0.126484
High	P50225	Sulfotransferase 1A1	SULT1A1	4	69.1	75	122.4	133.5	1.08538	1.09069	0.118205	0.125236
High	Q9Y4P3	Transducin beta-like protein 2	TBL2	1	88.2	92	105.2	114.6	1.04308	1.08935	0.0608552	0.123472
High	Q63HN8	E3 ubiquitin-protein ligase RNF213	RNF213	5	45.7	82.8	130	141.5	1.81182	1.08846	0.857437	0.12229
High	Q9NPQ8	Synembryn-A	RIC8A	2	95.6	71.9	111.3	121.1	0.752092	1.08805	-0.411019	0.121745
High	O60610	Protein diaphanous homolog 1	DIAPH1	6	67.7	80.9	120.4	131	1.19498	1.08804	0.256984	0.121731
High	Q5T0F9	Coiled-coil and C2 domain-containing protein 1B	CC2D1B	1	76.5	76	118.6	129	0.993464	1.08769	-0.00946033	0.121267
High	O15118	Niemann-Pick C1 protein	NPC1	1	96.2	98.4	98.4	107	1.02287	1.0874	0.0326214	0.120881
High	P23497	Nuclear autoantigen Sp-100	SP100	1	78.7	89	111.3	121	1.13088	1.08715	0.177442	0.120553
Medium	Q6PCE3	Glucose 1,6-bisphosphate synthase	PGM2L1	1	103.7	106.2	91.1	99	1.02411	1.08672	0.0343679	0.119977
High	Q03518	Antigen peptide transporter 1	TAP1	3	28.1	99.5	130.6	141.8	3.54093	1.08576	1.82413	0.118703
High	P00387	NADH-cytochrome b5 reductase 3	CYB5R3	2	103.1	95.6	96.6	104.8	0.927255	1.08489	-0.108962	0.117544
High	P24928	DNA-directed RNA polymerase II subunit RPB1	POLR2A	1	64.2	74.3	125.5	136.1	1.15732	1.08446	0.210789	0.11698
High	O75083	WD repeat-containing protein 1	WDR1	19	123.3	113.1	78.5	85.1	0.917275	1.08408	-0.124574	0.116466
High	P04406	Glyceraldehyde-3-phosphate dehydrogenase	GAPDH	21	130.4	126.9	68.5	74.2	0.97316	1.08321	-0.0392518	0.115315
High	P62913	60S ribosomal protein L11	RPL11	3	64.6	57.2	133.6	144.7	0.885449	1.08308	-0.175519	0.115145
High	Q7Z3J2	UPF0505 protein C16orf62	C16orf62	1	63.6	65.6	130	140.8	1.03145	1.08308	0.044669	0.115136
High	O43175	D-3-phosphoglycerate dehydrogenase	PHGDH	3	58.4	60.4	135	146.2	1.03425	1.08296	0.0485802	0.114984
High	Q16795	NADH dehydrogenase [ubiquinone] 1 alpha subcomplex subunit 9, mitochondrial	NDUFA9	1	57.9	70.3	130.5	141.3	1.21416	1.08276	0.279961	0.114712
High	O00487	26S proteasome non-ATPase regulatory subunit 14	PSMD14	4	98.5	89.2	102	110.3	0.905584	1.08137	-0.14308	0.112864
High	P23246	Splicing factor, proline- and glutamine-rich	SFPQ	11	71.5	69.7	124.3	134.4	0.974825	1.08126	-0.0367846	0.112707
High	P50990	T-complex protein 1 subunit theta	CCT8	10	106.2	108.3	89.2	96.4	1.01977	1.08072	0.0282495	0.111989
High	P68871	Hemoglobin subunit beta	HBB	8	20.7	47.9	159.3	172.1	2.31401	1.08035	1.21039	0.111501
High	P17858	ATP-dependent 6-phosphofructokinase, liver type	PFKL	14	73.9	79.6	118.5	128	1.07713	1.08017	0.107194	0.111257
High	P46781	40S ribosomal protein S9	RPS9	8	67.9	75	123.6	133.5	1.10457	1.0801	0.143479	0.111161
Medium	Q96CM8	Acyl-CoA synthetase family member 2, mitochondrial	ACSF2	1	93.4	108.4	95.3	102.9	1.1606	1.07975	0.21487	0.110695
High	Q9Y5Y2	Cytosolic Fe-S cluster assembly factor NUBP2	NUBP2	1	71	78.2	120.6	130.2	1.10141	1.0796	0.13935	0.1105
High	O75367	Core histone macro-H2A.1	H2AFY	10	116.6	120.7	78.3	84.5	1.03516	1.07918	0.0498579	0.109939
High	P13639	Elongation factor 2	EEF2	38	99.5	103.5	94.8	102.3	1.0402	1.07911	0.0568623	0.109847
High	Q13576	Ras GTPase-activating-like protein IQGAP2	IQGAP2	12	86.6	84.5	110.1	118.8	0.975751	1.07902	-0.0354157	0.10972
High	Q02750	Dual specificity mitogen-activated protein kinase kinase 1	MAP2K1	1	76.8	63.9	124.8	134.6	0.832031	1.07853	-0.26529	0.10906
High	O75489	NADH dehydrogenase [ubiquinone] iron-sulfur protein 3, mitochondrial	NDUFS3	5	55.8	65.5	134.1	144.6	1.17384	1.0783	0.23123	0.108758
High	P62753	40S ribosomal protein S6	RPS6	6	113.9	107.5	85.9	92.6	0.94381	1.078	-0.0834311	0.108354
High	Q9UNF0	Protein kinase C and casein kinase substrate in neurons protein 2	PACSIN2	3	139.5	135.1	60.4	65.1	0.968459	1.07781	-0.0462374	0.108109
High	B0I1T2	Unconventional myosin-Ig	MYO1G	9	47.9	57.3	141.9	152.9	1.19624	1.07752	0.258509	0.107714
Medium	O95786	Probable ATP-dependent RNA helicase DDX58	DDX58	1	40.5	60.7	143.8	154.9	1.49877	1.07719	0.583775	0.107273
High	Q8NEZ2	Vacuolar protein sorting-associated protein 37A	VPS37A	1	112.8	118.4	81.3	87.5	1.04965	1.07626	0.069902	0.106028
High	O14880	Microsomal glutathione S-transferase 3	MGST3	2	88.8	90.1	106.5	114.6	1.01464	1.07606	0.0209674	0.105754
High	Q15154	Pericentriolar material 1 protein	PCM1	1	93.2	85.3	106.7	114.8	0.915236	1.07591	-0.127784	0.105562
High	P20592	Interferon-induced GTP-binding protein Mx2	MX2	2	28.1	35.2	162.2	174.5	1.25267	1.07583	0.325005	0.105453
High	Q14103	Heterogeneous nuclear ribonucleoprotein D0	HNRNPD	10	133.5	124	68.6	73.8	0.928839	1.0758	-0.1065	0.105412
High	P31146	Coronin-1A	CORO1A	19	91.9	96.5	102	109.7	1.05005	1.07549	0.0704641	0.104994
High	P04080	Cystatin-B	CSTB	5	222.7	136.1	19.9	21.4	0.611136	1.07538	-0.710434	0.104842
High	P62269	40S ribosomal protein S18	RPS18	4	82.6	97	106.2	114.2	1.17433	1.07533	0.231843	0.104779
High	P19367	Hexokinase-1	HK1	16	80.6	82.4	114.2	122.8	1.02233	1.07531	0.0318645	0.104748
High	P62266	40S ribosomal protein S23	RPS23	4	116	101.3	88.1	94.7	0.873276	1.07491	-0.195491	0.104222
High	Q9H3P7	Golgi resident protein GCP60	ACBD3	3	67.1	72.1	125.7	135.1	1.07452	1.07478	0.103686	0.104043
High	Q16531	DNA damage-binding protein 1	DDB1	7	114.7	126	76.8	82.5	1.09852	1.07422	0.135558	0.103288
High	P60709	Actin, cytoplasmic 1	ACTB	9	90.4	96.3	102.9	110.5	1.06527	1.07386	0.091213	0.102803
High	Q86W42	THO complex subunit 6 homolog	THOC6	1	70.3	76.8	121.9	130.9	1.09246	1.07383	0.127582	0.102767
High	Q13418	Integrin-linked protein kinase	ILK	6	99.9	104.2	94.5	101.4	1.04304	1.07302	0.0607987	0.101671
High	P21912	Succinate dehydrogenase [ubiquinone] iron-sulfur subunit, mitochondrial	SDHB	3	42.5	59	144	154.5	1.38824	1.07292	0.473252	0.101538
High	P50991	T-complex protein 1 subunit delta	CCT4	7	83.4	93.7	107.6	115.4	1.1235	1.07249	0.168002	0.100965
High	P61586	Transforming protein RhoA	RHOA	8	83.9	92.8	107.8	115.6	1.10608	1.07236	0.145454	0.100784
High	P07437	Tubulin beta chain	TUBB	3	98	92.3	101.2	108.5	0.941837	1.07213	-0.0864511	0.100486
High	Q9UG63	ATP-binding cassette sub-family F member 2	ABCF2	1	89.8	87	107.7	115.4	0.96882	1.07149	-0.0457	0.099625
High	Q8TDZ2	Protein-methionine sulfoxide oxidase MICAL1	MICAL1	6	100.9	93.1	99.5	106.6	0.922696	1.07136	-0.116073	0.099439
High	P78527	DNA-dependent protein kinase catalytic subunit	PRKDC	23	50.6	53.3	143.1	153	1.05336	1.06918	0.0749981	0.096508
High	Q92841	Probable ATP-dependent RNA helicase DDX17	DDX17	8	90	100.6	101.2	108.2	1.11778	1.06917	0.160633	0.0964912
High	P15954	Cytochrome c oxidase subunit 7C, mitochondrial	COX7C	2	70.5	82.4	119.4	127.6	1.16879	1.06868	0.225021	0.0958255
High	O95182	NADH dehydrogenase [ubiquinone] 1 alpha subcomplex subunit 7	NDUFA7	1	90.3	89.8	106.3	113.6	0.994463	1.06867	-0.00801054	0.0958212
High	P48506	Glutamate--cysteine ligase catalytic subunit	GCLC	3	156.2	118.9	60.4	64.5	0.761204	1.06788	-0.393646	0.0947506
High	P36894	Bone morphogenetic protein receptor type-1A	BMPR1A	1	64.4	79.6	123.8	132.2	1.23602	1.06785	0.305708	0.0947109
High	Q7Z460	CLIP-associating protein 1	CLASP1	1	107.5	107.3	89.6	95.6	0.99814	1.06696	-0.00268658	0.0935119
High	P20042	Eukaryotic translation initiation factor 2 subunit 2	EIF2S2	2	70.8	56.5	131.9	140.7	0.798023	1.06672	-0.325498	0.0931778
High	Q15366	Poly(rC)-binding protein 2	PCBP2	5	75.4	74.4	121.1	129.1	0.986737	1.06606	-0.0192619	0.0922901
High	Q9NX40	OCIA domain-containing protein 1	OCIAD1	1	153.4	165.2	39.4	42	1.07692	1.06599	0.106915	0.0921937
High	P62333	26S protease regulatory subunit 10B	PSMC6	4	94.1	86.7	106.1	113.1	0.92136	1.06598	-0.118163	0.0921743
High	P53618	Coatomer subunit beta	COPB1	16	74.8	75.5	120.9	128.8	1.00936	1.06534	0.0134384	0.0913183
High	Q6NVY1	3-hydroxyisobutyryl-CoA hydrolase, mitochondrial	HIBCH	1	63.9	70.1	128.8	137.2	1.09703	1.06522	0.133599	0.0911479
High	O95466	Formin-like protein 1	FMNL1	12	55.1	65.5	135.3	144.1	1.18875	1.06504	0.249443	0.0909085
High	P21796	Voltage-dependent anion-selective channel protein 1	VDAC1	9	94.2	89.2	104.9	111.7	0.946921	1.06482	-0.0786833	0.0906145
High	P57764	Gasdermin-D	GSDMD	3	42.7	80.7	134	142.6	1.88993	1.06418	0.918333	0.089741
High	Q9Y3Z3	Deoxynucleoside triphosphate triphosphohydrolase SAMHD1	SAMHD1	31	64.6	68	129.6	137.9	1.05263	1.06404	0.0740006	0.0895567
High	Q13838	Spliceosome RNA helicase DDX39B	DDX39B	3	64.1	71.5	128.1	136.3	1.11544	1.06401	0.157619	0.0895151
High	P39687	Acidic leucine-rich nuclear phosphoprotein 32 family member A	ANP32A	3	138.7	138.7	59.4	63.2	1	1.06397	0	0.0894616
High	P18085	ADP-ribosylation factor 4	ARF4	3	65	79.3	123.9	131.8	1.22	1.06376	0.286881	0.0891742
High	P11586	C-1-tetrahydrofolate synthase, cytoplasmic	MTHFD1	10	73.7	81.2	118.8	126.3	1.10176	1.06313	0.139815	0.0883198
High	Q16181	Septin-7	2007-09-01	4	102.4	107.8	92	97.8	1.05273	1.06304	0.0741415	0.0882006
High	Q9UBT2	SUMO-activating enzyme subunit 2	UBA2	2	67.2	77	124	131.8	1.14583	1.0629	0.196397	0.0880102
High	Q96FS4	Signal-induced proliferation-associated protein 1	SIPA1	1	64.1	69.8	129	137.1	1.08892	1.06279	0.122903	0.0878575
High	Q8N2K0	Monoacylglycerol lipase ABHD12	ABHD12	2	116.9	114	82	87.1	0.975192	1.0622	-0.0362411	0.0870488
High	P13010	X-ray repair cross-complementing protein 5	XRCC5	22	76	91.3	112.8	119.8	1.20132	1.06206	0.264615	0.0868608
High	Q9NX63	MICOS complex subunit MIC19	CHCHD3	4	67.9	69	127.6	135.5	1.0162	1.06191	0.0231848	0.0866645
High	P68104	Elongation factor 1-alpha 1	EEF1A1	24	88.7	81.1	111.7	118.6	0.914318	1.06177	-0.129232	0.0864748
High	O95671	N-acetylserotonin O-methyltransferase-like protein	ASMTL	1	55	66.7	135	143.3	1.21273	1.06148	0.278255	0.0860792
High	Q13263	Transcription intermediary factor 1-beta	TRIM28	7	71.8	69.9	125.3	133	0.973538	1.06145	-0.0386914	0.0860398
High	Q8N3U4	Cohesin subunit SA-2	STAG2	1	121.5	94.2	89.4	94.8	0.775309	1.0604	-0.367157	0.0846122
High	Q9NUV9	GTPase IMAP family member 4	GIMAP4	8	67.8	93.2	116	123	1.37463	1.06034	0.459045	0.0845335
High	Q14847	LIM and SH3 domain protein 1	LASP1	12	158.1	136	51.4	54.5	0.860215	1.06031	-0.217231	0.0844879
High	O00203	AP-3 complex subunit beta-1	AP3B1	1	86.8	86.1	110.2	116.8	0.991935	1.05989	-0.0116818	0.0839161
High	P43246	DNA mismatch repair protein Msh2	MSH2	1	50.2	62.6	139.4	147.7	1.24701	1.05954	0.318475	0.0834393
High	P29466	Caspase-1	CASP1	8	45	66.5	140.1	148.4	1.47778	1.05924	0.563429	0.0830341
High	Q9BQG0	Myb-binding protein 1A	MYBBP1A	3	54	60.8	138.5	146.7	1.12593	1.05921	0.171112	0.0829829
High	P49354	Protein farnesyltransferase/geranylgeranyltransferase type-1 subunit alpha	FNTA	3	86.7	93.3	106.8	113.1	1.07612	1.05899	0.105845	0.0826873
High	P12956	X-ray repair cross-complementing protein 6	XRCC6	15	95.6	102.7	98	103.7	1.07427	1.05816	0.103354	0.0815622
High	O43765	Small glutamine-rich tetratricopeptide repeat-containing protein alpha	SGTA	2	105.2	96.3	96.5	102.1	0.915399	1.05803	-0.127527	0.081382
High	Q6P179	Endoplasmic reticulum aminopeptidase 2	ERAP2	1	58.9	114.1	110.3	116.7	1.93718	1.05802	0.953959	0.0813718
High	O00571	ATP-dependent RNA helicase DDX3X	DDX3X	7	101.8	93.7	99.4	105.1	0.920432	1.05734	-0.119617	0.0804449
High	P36776	Lon protease homolog, mitochondrial	LONP1	9	72.8	72.6	123.8	130.8	0.997253	1.05654	-0.0039689	0.0793512
Medium	Q6P589	Tumor necrosis factor alpha-induced protein 8-like protein 2	TNFAIP8L2	1	49.9	39.9	150.9	159.3	0.799599	1.05567	-0.322651	0.0781535
High	Q99570	Phosphoinositide 3-kinase regulatory subunit 4	PIK3R4	1	97.6	83.7	106.4	112.3	0.857582	1.05545	-0.221654	0.0778598
High	P13489	Ribonuclease inhibitor	RNH1	24	94.2	83.1	108.3	114.3	0.882166	1.0554	-0.180879	0.0777922
High	P21964	Catechol O-methyltransferase	COMT	6	116.2	116.6	81.4	85.8	1.00344	1.05405	0.00495772	0.0759489
High	P37198	Nuclear pore glycoprotein p62	NUP62	1	92.9	85.9	107.7	113.5	0.92465	1.05385	-0.11302	0.075674
High	Q04917	14-3-3 protein eta	YWHAH	8	84.3	78.3	115.6	121.8	0.928826	1.05363	-0.10652	0.0753727
High	Q96AX1	Vacuolar protein sorting-associated protein 33A	VPS33A	2	95.7	133.1	83.4	87.8	1.3908	1.05276	0.47592	0.0741736
High	P01040	Cystatin-A	CSTA	4	139.4	158.2	49.9	52.5	1.13486	1.0521	0.182519	0.0732776
High	Q14980	Nuclear mitotic apparatus protein 1	NUMA1	5	77.3	84.9	115.9	121.9	1.09832	1.05177	0.135296	0.0728176
High	Q15291	Retinoblastoma-binding protein 5	RBBP5	1	63.4	77.2	126.5	133	1.21767	1.05138	0.284118	0.0722889
High	Q96T76	MMS19 nucleotide excision repair protein homolog	MMS19	1	71.4	72.8	124.8	130.9	1.01961	1.04888	0.0280144	0.0688472
High	Q15437	Protein transport protein Sec23B	SEC23B	2	101.3	96.3	98.8	103.6	0.950642	1.04858	-0.0730265	0.0684411
High	Q96SB3	Neurabin-2	PPP1R9B	1	79.9	85.6	114.5	120	1.07134	1.04803	0.0994153	0.0676868
High	Q9Y6M1	Insulin-like growth factor 2 mRNA-binding protein 2	IGF2BP2	1	39.1	37.3	158	165.5	0.953964	1.04747	-0.067993	0.0669067
High	O43488	Aflatoxin B1 aldehyde reductase member 2	AKR7A2	5	72.9	92.8	114.4	119.8	1.27298	1.0472	0.348206	0.0665409
High	Q13885	Tubulin beta-2A chain	TUBB2A	1	64.8	55	136.9	143.3	0.848765	1.04675	-0.236562	0.0659162
High	O75064	DENN domain-containing protein 4B	DENND4B	1	92.2	96.5	103.2	108	1.04664	1.04651	0.0657622	0.0655883
High	O43617	Trafficking protein particle complex subunit 3	TRAPPC3	1	96.6	104.4	97.2	101.7	1.08075	1.0463	0.112027	0.0652915
Medium	Q9HB07	UPF0160 protein MYG1, mitochondrial	C12orf10	1	92.6	88.6	107	111.9	0.956803	1.04579	-0.0637055	0.0645992
High	Q2M389	WASH complex subunit 7	KIAA1033	2	83.3	94.8	108.5	113.4	1.13806	1.04516	0.186571	0.0637256
High	Q16666	Gamma-interferon-inducible protein 16	IFI16	8	44.7	49.4	149.6	156.3	1.10515	1.04479	0.144236	0.0632076
High	P14868	Aspartate--tRNA ligase, cytoplasmic	DARS	7	83.3	92.6	109.6	114.5	1.11164	1.04471	0.152696	0.0630998
High	P22695	Cytochrome b-c1 complex subunit 2, mitochondrial	UQCRC2	7	58.2	59.7	138	144.1	1.02577	1.0442	0.0367118	0.0624021
High	Q8N1B4	Vacuolar protein sorting-associated protein 52 homolog	VPS52	1	94.9	103.6	98.6	102.9	1.09168	1.04361	0.126544	0.0615834
High	P48047	ATP synthase subunit O, mitochondrial	ATP5O	7	90.4	76.9	113.9	118.8	0.850664	1.04302	-0.233339	0.0607671
High	Q8IYB3	Serine/arginine repetitive matrix protein 1	SRRM1	2	110.2	108.4	88.8	92.6	0.983666	1.04279	-0.0237595	0.0604525
High	P62873	Guanine nucleotide-binding protein G(I)/G(S)/G(T) subunit beta-1	GNB1	2	129.8	83.5	91.4	95.3	0.643297	1.04267	-0.636442	0.060282
High	P55145	Mesencephalic astrocyte-derived neurotrophic factor	MANF	3	106.2	116.5	86.8	90.5	1.09699	1.04263	0.133546	0.0602227
High	P30038	Delta-1-pyrroline-5-carboxylate dehydrogenase, mitochondrial	ALDH4A1	2	69	66.6	129.4	134.9	0.965217	1.0425	-0.0510742	0.0600527
High	Q96L92	Sorting nexin-27	SNX27	2	56.8	68.4	134.5	140.2	1.20423	1.04238	0.268105	0.0598802
High	P20839	Inosine-5'-monophosphate dehydrogenase 1	IMPDH1	1	63.4	75.4	127.9	133.3	1.18927	1.04222	0.250082	0.0596605
High	Q9UQ80	Proliferation-associated protein 2G4	PA2G4	7	98.1	87.5	105	109.4	0.891947	1.0419	-0.16497	0.0592234
High	P62424	60S ribosomal protein L7a	RPL7A	5	136.7	145.7	57.6	60	1.06584	1.04167	0.0919876	0.0588937
High	Q14697	Neutral alpha-glucosidase AB	GANAB	23	72.5	73.6	124.4	129.5	1.01517	1.041	0.0217248	0.0579656
High	P31689	DnaJ homolog subfamily A member 1	DNAJA1	6	70.2	80.2	122.3	127.3	1.14245	1.04088	0.192131	0.057808
High	A1L0T0	Acetolactate synthase-like protein	ILVBL	2	74.7	99.5	110.7	115.2	1.33199	1.04065	0.413588	0.0574855
High	Q6PKG0	La-related protein 1	LARP1	1	132.9	101	81.4	84.7	0.75997	1.04054	-0.395986	0.0573332
High	Q9HAN9	Nicotinamide/nicotinic acid mononucleotide adenylyltransferase 1	NMNAT1	1	79	83.7	116.3	121	1.05949	1.04041	0.083375	0.057156
High	P50402	Emerin	EMD	1	112.1	114.8	84.8	88.2	1.02409	1.04009	0.0343364	0.0567144
High	Q9P015	39S ribosomal protein L15, mitochondrial	MRPL15	1	71.2	66	128.9	134	0.926966	1.03957	-0.109411	0.0559807
High	Q92974	Rho guanine nucleotide exchange factor 2	ARHGEF2	3	66	73.6	127.7	132.7	1.11515	1.03915	0.15724	0.0554098
High	Q9UH99	SUN domain-containing protein 2	SUN2	7	56.1	56	141.2	146.7	0.998217	1.03895	-0.00257394	0.0551288
High	Q9P2I0	Cleavage and polyadenylation specificity factor subunit 2	CPSF2	1	66.7	83.6	122.5	127.2	1.25337	1.03837	0.325816	0.0543169
High	Q5JWF2	Guanine nucleotide-binding protein G(s) subunit alpha isoforms XLas	GNAS	2	71.2	77.9	123.1	127.8	1.0941	1.03818	0.129746	0.0540571
High	Q13363	C-terminal-binding protein 1	CTBP1	2	56	62.4	138.2	143.4	1.11429	1.03763	0.156119	0.0532874
High	Q8TDB6	E3 ubiquitin-protein ligase DTX3L	DTX3L	1	44.9	112.9	118.9	123.3	2.51448	1.03701	1.33026	0.0524241
High	Q86UX7	Fermitin family homolog 3	FERMT3	25	90.1	94.6	105.7	109.6	1.04994	1.0369	0.0703131	0.0522724
High	P55265	Double-stranded RNA-specific adenosine deaminase	ADAR	2	42.9	58.6	146.5	151.9	1.36597	1.03686	0.449923	0.0522212
High	Q12769	Nuclear pore complex protein Nup160	NUP160	2	50	44.5	150	155.5	0.89	1.03667	-0.168123	0.0519521
High	O75323	Protein NipSnap homolog 2	GBAS	3	56.6	69.9	134.3	139.2	1.23498	1.03649	0.30449	0.0516999
High	P55160	Nck-associated protein 1-like	NCKAP1L	8	90.2	96.8	104.6	108.4	1.07317	1.03633	0.10188	0.0514819
High	Q92608	Dedicator of cytokinesis protein 2	DOCK2	7	71.8	77.7	123.1	127.3	1.08217	1.03412	0.113931	0.0484017
High	Q96PP9	Guanylate-binding protein 4	GBP4	2	14.1	69.4	155.6	160.9	4.92199	1.03406	2.29924	0.0483223
High	P22087	rRNA 2'-O-methyltransferase fibrillarin	FBL	2	55.5	51	144.3	149.2	0.918919	1.03396	-0.121991	0.0481762
Medium	Q13884	Beta-1-syntrophin	SNTB1	1	76.6	87.4	116.1	119.9	1.14099	1.03273	0.190289	0.0464637
High	Q02818	Nucleobindin-1	NUCB1	8	96.4	110.5	95	98.1	1.14627	1.03263	0.196941	0.0463256
High	Q567U6	Coiled-coil domain-containing protein 93	CCDC93	1	76.5	85.2	117.3	121.1	1.11373	1.0324	0.155394	0.0459959
High	A0AVT1	Ubiquitin-like modifier-activating enzyme 6	UBA6	2	70.2	90.6	117.7	121.5	1.2906	1.03229	0.36804	0.045842
High	Q9BTT0	Acidic leucine-rich nuclear phosphoprotein 32 family member E	ANP32E	4	46.5	54.1	147.4	152.1	1.16344	1.03189	0.218398	0.0452836
High	P19338	Nucleolin	NCL	14	123.3	114.2	80	82.5	0.926196	1.03125	-0.11061	0.0443941
High	P49754	Vacuolar protein sorting-associated protein 41 homolog	VPS41	1	85.7	99	106	109.3	1.15519	1.03113	0.208133	0.0442291
High	P05455	Lupus La protein	SSB	13	84.6	86.5	112.7	116.2	1.02246	1.03106	0.0320425	0.0441226
High	P53004	Biliverdin reductase A	BLVRA	6	100.8	111.8	92.3	95.1	1.10913	1.03034	0.149425	0.0431147
High	P05204	Non-histone chromosomal protein HMG-17	HMGN2	4	162.8	143	46.4	47.8	0.878378	1.03017	-0.187086	0.0428858
High	P07814	Bifunctional glutamate/proline--tRNA ligase	EPRS	10	91.7	99.1	103.1	106.2	1.0807	1.03007	0.111963	0.0427394
High	P60953	Cell division control protein 42 homolog	CDC42	5	113.6	130.9	76.6	78.9	1.15229	1.03003	0.204502	0.0426809
High	P61978	Heterogeneous nuclear ribonucleoprotein K	HNRNPK	21	76.8	70.4	124.6	128.3	0.916667	1.0297	-0.125531	0.0422171
High	O14980	Exportin-1	XPO1	6	62.8	63	135.1	139.1	1.00318	1.02961	0.00458727	0.0420947
High	Q9BTV4	Transmembrane protein 43	TMEM43	1	65.2	72.7	129.1	132.9	1.11503	1.02943	0.157083	0.0418521
High	Q15019	Septin-2	2002-09-01	7	124.5	108.8	82.1	84.5	0.873896	1.02923	-0.194467	0.0415691
High	Q07666	KH domain-containing, RNA-binding, signal transduction-associated protein 1	KHDRBS1	2	77.2	76.3	121.5	125	0.988342	1.02881	-0.0169178	0.0409718
High	P13073	Cytochrome c oxidase subunit 4 isoform 1, mitochondrial	COX4I1	2	64.2	67.8	132.1	135.9	1.05607	1.02877	0.078712	0.040915
Medium	Q8WTW3	Conserved oligomeric Golgi complex subunit 1	COG1	1	103.3	84.9	104.4	107.4	0.821878	1.02874	-0.283004	0.0408723
High	P23786	Carnitine O-palmitoyltransferase 2, mitochondrial	CPT2	4	96.6	89.7	105.4	108.4	0.928571	1.02846	-0.106915	0.0404899
High	O95573	Long-chain-fatty-acid--CoA ligase 3	ACSL3	2	95.5	104.5	98.6	101.4	1.09424	1.0284	0.12993	0.0403981
High	P20702	Integrin alpha-X	ITGAX	14	120.2	111.5	83	85.3	0.927621	1.02771	-0.108393	0.0394344
High	Q13505	Metaxin-1	MTX1	1	112.9	118.6	83.1	85.4	1.05049	1.02768	0.0710585	0.0393876
High	Q99832	T-complex protein 1 subunit eta	CCT7	11	106.2	102.8	94.2	96.8	0.967985	1.0276	-0.0469435	0.03928
High	Q96KG9	N-terminal kinase-like protein	SCYL1	2	85.3	86.2	112.7	115.8	1.01055	1.02751	0.0151421	0.0391477
High	Q14166	Tubulin--tyrosine ligase-like protein 12	TTLL12	1	81.4	82.6	116.4	119.6	1.01474	1.02749	0.021113	0.0391263
High	P14406	Cytochrome c oxidase subunit 7A2, mitochondrial	COX7A2	2	77.3	93.8	112.9	115.9	1.21345	1.02657	0.27912	0.0378351
High	Q86X76	Nitrilase homolog 1	NIT1	1	99.2	99.8	99.2	101.8	1.00605	1.02621	0.00869969	0.0373255
High	Q14318	Peptidyl-prolyl cis-trans isomerase FKBP8	FKBP8	1	85.4	80	115.8	118.8	0.936768	1.02591	-0.0942361	0.0368996
High	P00367	Glutamate dehydrogenase 1, mitochondrial	GLUD1	15	62.4	63.5	135.3	138.8	1.01763	1.02587	0.0252106	0.0368457
Medium	Q86WV6	Stimulator of interferon genes protein	TMEM173	1	65.9	51.8	139.4	143	0.786039	1.02582	-0.347326	0.0367846
High	P42704	Leucine-rich PPR motif-containing protein, mitochondrial	LRPPRC	19	67.4	67.9	130.7	134	1.00742	1.02525	0.010663	0.0359739
High	P52701	DNA mismatch repair protein Msh6	MSH6	1	37	42	158.5	162.5	1.13514	1.02524	0.182864	0.0359569
High	O95571	Persulfide dioxygenase ETHE1, mitochondrial	ETHE1	6	69.5	79	124.2	127.3	1.13669	1.02496	0.18484	0.0355672
High	P35659	Protein DEK	DEK	1	48.7	88.7	129.7	132.9	1.82136	1.02467	0.865012	0.0351626
High	Q9Y305	Acyl-coenzyme A thioesterase 9, mitochondrial	ACOT9	5	59.2	76.1	130.8	134	1.28547	1.02446	0.362299	0.0348705
High	Q96QK1	Vacuolar protein sorting-associated protein 35	VPS35	9	85.4	81	115.4	118.2	0.948478	1.02426	-0.0763142	0.0345868
High	Q7L1Q6	Basic leucine zipper and W2 domain-containing protein 1	BZW1	8	62.6	64.8	134.7	137.9	1.03514	1.02376	0.0498312	0.0338726
High	Q8NBJ5	Procollagen galactosyltransferase 1	COLGALT1	7	101.8	79.1	108.3	110.8	0.777014	1.02308	-0.363988	0.0329246
High	P39210	Protein Mpv17	MPV17	1	87.9	112.7	98.6	100.8	1.28214	1.02231	0.358552	0.0318361
High	P0DMV9	Heat shock 70 kDa protein 1B	HSPA1B	23	126.7	97.4	87	88.9	0.768745	1.02184	-0.379423	0.031168
High	P84103	Serine/arginine-rich splicing factor 3	SRSF3	4	100.1	103.8	97	99	1.03696	1.02062	0.0523645	0.0294438
High	Q9UBW8	COP9 signalosome complex subunit 7a	COPS7A	1	141.6	106.3	75.3	76.8	0.750706	1.01992	-0.41368	0.0284564
High	P42285	Superkiller viralicidic activity 2-like 2	SKIV2L2	1	83.1	89.6	112.6	114.8	1.07822	1.01954	0.10865	0.0279158
High	P25205	DNA replication licensing factor MCM3	MCM3	1	49.3	57.9	145	147.8	1.17444	1.01931	0.231976	0.0275934
High	P48735	Isocitrate dehydrogenase [NADP], mitochondrial	IDH2	16	56.2	56.8	142.2	144.7	1.01068	1.01758	0.0153208	0.0251435
High	P51648	Fatty aldehyde dehydrogenase	ALDH3A2	2	87.5	94.3	108.2	110.1	1.07771	1.01756	0.107975	0.025114
High	P53992	Protein transport protein Sec24C	SEC24C	3	70.5	88	119.7	121.8	1.24823	1.01754	0.31988	0.025091
High	P04179	Superoxide dismutase [Mn], mitochondrial	SOD2	11	91.3	164.7	71.4	72.6	1.80394	1.01681	0.851154	0.0240455
Medium	Q8NG48	Protein Lines homolog 1	LINS1	1	49.8	73.3	137.3	139.6	1.47189	1.01675	0.557667	0.0239673
High	P14625	Endoplasmin	HSP90B1	39	69.3	64.6	132	134.2	0.932179	1.01667	-0.101321	0.0238467
High	P05386	60S acidic ribosomal protein P1	RPLP1	2	146.9	139.3	56.4	57.3	0.948264	1.01596	-0.0766391	0.02284
High	P16930	Fumarylacetoacetase	FAH	3	129.2	117.4	76.1	77.3	0.908669	1.01577	-0.138174	0.022572
High	Q12797	Aspartyl/asparaginyl beta-hydroxylase	ASPH	1	73.8	90	117.2	119	1.21951	1.01536	0.286304	0.021989
High	Q13330	Metastasis-associated protein MTA1	MTA1	1	72.7	74.7	125.4	127.3	1.02751	1.01515	0.0391529	0.0216951
High	P68036	Ubiquitin-conjugating enzyme E2 L3	UBE2L3	4	155.5	149.8	47	47.7	0.963344	1.01489	-0.053877	0.0213285
High	Q9Y2Q3	Glutathione S-transferase kappa 1	GSTK1	6	67.8	100.8	114.8	116.5	1.48673	1.01481	0.572138	0.0212073
High	P23396	40S ribosomal protein S3	RPS3	11	69.8	73.7	127.3	129.1	1.05587	1.01414	0.0784376	0.0202566
High	Q71U36	Tubulin alpha-1A chain	TUBA1A	1	87.8	82.7	113.9	115.5	0.941913	1.01405	-0.0863336	0.0201251
High	P38571	Lysosomal acid lipase/cholesteryl ester hydrolase	LIPA	2	127.3	72	99.7	101	0.565593	1.01304	-0.822164	0.0186899
High	O00429	Dynamin-1-like protein	DNM1L	5	93.3	88.6	108.3	109.7	0.949625	1.01293	-0.0745704	0.0185303
High	Q9H7D0	Dedicator of cytokinesis protein 5	DOCK5	1	80.6	85.7	116.1	117.6	1.06328	1.01292	0.0885154	0.0185201
High	O43143	Pre-mRNA-splicing factor ATP-dependent RNA helicase DHX15	DHX15	3	57.1	61.9	139.6	141.4	1.08406	1.01289	0.116449	0.0184832
High	O00160	Unconventional myosin-If	MYO1F	18	68.4	73.4	128.3	129.9	1.0731	1.01247	0.101784	0.0178803
High	P15170	Eukaryotic peptide chain release factor GTP-binding subunit ERF3A	GSPT1	4	75.6	82	120.5	122	1.08466	1.01245	0.117238	0.017848
High	Q15427	Splicing factor 3B subunit 4	SF3B4	1	143.2	142.5	56.8	57.5	0.995112	1.01232	-0.00706957	0.017671
High	Q13011	Delta(3,5)-Delta(2,4)-dienoyl-CoA isomerase, mitochondrial	ECH1	8	79.8	88.6	115.1	116.5	1.11028	1.01216	0.150918	0.0174421
High	P05556	Integrin beta-1	ITGB1	4	87.8	77.6	116.6	118	0.883827	1.01201	-0.178164	0.0172191
High	P05771	Protein kinase C beta type	PRKCB	4	65.9	79.4	126.6	128.1	1.20486	1.01185	0.268861	0.0169931
High	P46459	Vesicle-fusing ATPase	NSF	12	75.7	82.8	120.1	121.5	1.09379	1.01166	0.129337	0.0167202
Medium	Q9Y613	FH1/FH2 domain-containing protein 1	FHOD1	1	80	105	106.9	108.1	1.3125	1.01123	0.392317	0.0161047
High	O60506	Heterogeneous nuclear ribonucleoprotein Q	SYNCRIP	8	93.8	90.4	107.3	108.5	0.963753	1.01118	-0.0532652	0.016045
High	Q52LJ0	Protein FAM98B	FAM98B	1	80	84.7	117	118.3	1.05875	1.01111	0.082362	0.0159415
High	Q9H5X1	MIP18 family protein FAM96A	FAM96A	1	86.8	90.3	110.9	112.1	1.04032	1.01082	0.0570309	0.0155269
Medium	P63218	Guanine nucleotide-binding protein G(I)/G(S)/G(O) subunit gamma-5	GNG5	1	88.4	95.5	107.5	108.6	1.08032	1.01023	0.111454	0.0146874
Medium	P24311	Cytochrome c oxidase subunit 7B, mitochondrial	COX7B	1	82.7	81.5	117.3	118.5	0.98549	1.01023	-0.0210873	0.014684
High	P31749	RAC-alpha serine/threonine-protein kinase	AKT1	1	64.1	73.2	130.7	132	1.14197	1.00995	0.191519	0.0142788
High	Q96RT1	Protein LAP2	ERBB2IP	1	76.3	98.9	111.8	112.9	1.2962	1.00984	0.374287	0.0141253
High	Q08211	ATP-dependent RNA helicase A	DHX9	22	71.9	78.2	124.4	125.6	1.08762	1.00965	0.121177	0.01385
High	P34897	Serine hydroxymethyltransferase, mitochondrial	SHMT2	6	72.2	69.4	128.7	129.8	0.961219	1.00855	-0.0570632	0.0122783
High	P39656	Dolichyl-diphosphooligosaccharide--protein glycosyltransferase 48 kDa subunit	DDOST	10	66.3	63.7	134.5	135.6	0.960784	1.00818	-0.0577155	0.011751
High	Q15363	Transmembrane emp24 domain-containing protein 2	TMED2	2	91.6	80.7	113.4	114.3	0.881004	1.00794	-0.182779	0.0114048
High	P23284	Peptidyl-prolyl cis-trans isomerase B	PPIB	11	127.8	116	77.8	78.4	0.907668	1.00771	-0.139763	0.0110835
High	P09917	Arachidonate 5-lipoxygenase	ALOX5	1	52	58.6	144.2	145.3	1.12692	1.00763	0.172389	0.0109635
High	Q16629	Serine/arginine-rich splicing factor 7	SRSF7	3	89.9	99.2	105	105.8	1.10345	1.00762	0.142019	0.0109503
High	Q9BUJ2	Heterogeneous nuclear ribonucleoprotein U-like protein 1	HNRNPUL1	1	62.2	41.5	147.7	148.7	0.667203	1.00677	-0.583803	0.00973482
High	Q86SX6	Glutaredoxin-related protein 5, mitochondrial	GLRX5	1	70.4	65.9	131.5	132.3	0.93608	1.00608	-0.095297	0.00875026
High	Q7L591	Docking protein 3	DOK3	3	76.2	83	120	120.7	1.08924	1.00583	0.12332	0.00839127
High	Q13155	Aminoacyl tRNA synthase complex-interacting multifunctional protein 2	AIMP2	1	47.7	64.7	143.4	144.2	1.35639	1.00558	0.439776	0.00802614
Medium	Q8NBP0	Tetratricopeptide repeat protein 13	TTC13	1	63.5	48.9	143.4	144.2	0.770079	1.00558	-0.376922	0.00802614
High	P15144	Aminopeptidase N	ANPEP	31	90.8	92.8	107.9	108.5	1.02203	1.00556	0.0314325	0.00800018
High	P10768	S-formylglutathione hydrolase	ESD	9	124.5	124.1	75.5	75.9	0.996787	1.0053	-0.00464263	0.00762324
High	Q7L5D6	Golgi to ER traffic protein 4 homolog	GET4	1	60.4	56.4	141.3	142	0.933775	1.00495	-0.0988534	0.00712946
High	P13667	Protein disulfide-isomerase A4	PDIA4	23	100.5	93.4	102.8	103.3	0.929353	1.00486	-0.105701	0.00699999
High	Q8TEM1	Nuclear pore membrane glycoprotein 210	NUP210	4	32.2	32.3	167.4	168.2	1.00311	1.00478	0.00447348	0.00687818
High	Q9NP72	Ras-related protein Rab-18	RAB18	4	78.3	87.6	116.8	117.3	1.11877	1.00428	0.161919	0.00616274
High	O60613	15 kDa selenoprotein	2015-09-01	2	82.6	80.9	118	118.5	0.979419	1.00424	-0.0300021	0.0061002
High	P62979	Ubiquitin-40S ribosomal protein S27a	RPS27A	2	103.3	96.1	100.1	100.5	0.9303	1.004	-0.104232	0.00575353
High	Q9NQT8	Kinesin-like protein KIF13B	KIF13B	1	117.5	142.3	70	70.2	1.21106	1.00286	0.276275	0.00411611
High	P11310	Medium-chain specific acyl-CoA dehydrogenase, mitochondrial	ACADM	1	56.1	59.9	141.8	142.2	1.06774	1.00282	0.0945552	0.00406393
High	Q08380	Galectin-3-binding protein	LGALS3BP	1	11.2	92.2	148.1	148.5	8.23214	1.0027	3.04127	0.00389129
High	Q02218	2-oxoglutarate dehydrogenase, mitochondrial	OGDH	12	68.6	67.7	131.7	132	0.98688	1.00228	-0.0190527	0.00328258
High	P62826	GTP-binding nuclear protein Ran	RAN	6	130.5	90.1	89.6	89.8	0.690421	1.00223	-0.534451	0.00321671
High	P46109	Crk-like protein	CRKL	2	101.2	104.3	97.2	97.4	1.03063	1.00206	0.0435299	0.00296546
High	Q9Y2S2	Lambda-crystallin homolog	CRYL1	1	111.7	83.2	102.4	102.6	0.744852	1.00195	-0.424974	0.00281502
High	P16885	1-phosphatidylinositol 4,5-bisphosphate phosphodiesterase gamma-2	PLCG2	3	82.6	97.4	109.9	110.1	1.17918	1.00182	0.23778	0.00262308
High	P60842	Eukaryotic initiation factor 4A-I	EIF4A1	6	85.6	79.4	117.4	117.6	0.92757	1.0017	-0.108472	0.00245565
High	Q70J99	Protein unc-13 homolog D	UNC13D	1	78.4	78.2	121.6	121.8	0.997449	1.00164	-0.00368505	0.0023709
High	Q9GZT3	SRA stem-loop-interacting RNA-binding protein, mitochondrial	SLIRP	1	29.5	32.5	168.9	169.1	1.10169	1.00118	0.139725	0.00170733
High	P07737	Profilin-1	PFN1	12	103.7	113.8	91.2	91.3	1.0974	1.0011	0.134085	0.00158104
High	Q16186	Proteasomal ubiquitin receptor ADRM1	ADRM1	1	84	70	123	123.1	0.833333	1.00081	-0.263034	0.00117245
High	Q14258	E3 ubiquitin/ISG15 ligase TRIM25	TRIM25	7	70.2	77.3	126.2	126.3	1.10114	1.00079	0.138997	0.00114273
High	Q8ND71	GTPase IMAP family member 8	GIMAP8	1	34.6	50	157.6	157.7	1.44509	1.00063	0.531156	0.000915125
High	P31040	Succinate dehydrogenase [ubiquinone] flavoprotein subunit, mitochondrial	SDHA	2	49	62.6	144.2	144.2	1.27755	1	0.353381	0
High	Q15029	116 kDa U5 small nuclear ribonucleoprotein component	EFTUD2	4	91.6	94.4	107	107	1.03057	1	0.0434393	0
High	O60493	Sorting nexin-3	SNX3	3	97.1	92.1	105.4	105.4	0.948507	1	-0.0762701	0
High	Q8N668	COMM domain-containing protein 1	COMMD1	2	107.5	97	97.7	97.7	0.902326	1	-0.14828	0
High	P49748	Very long-chain specific acyl-CoA dehydrogenase, mitochondrial	ACADVL	15	66	58.2	137.9	137.8	0.881818	0.999275	-0.181447	-0.00104657
High	Q14161	ARF GTPase-activating protein GIT2	GIT2	3	74	85.1	120.5	120.4	1.15	0.99917	0.201634	-0.00119775
High	Q8IXT5	RNA-binding protein 12B	RBM12B	1	97.4	122.4	90.2	90.1	1.25667	0.998891	0.32961	-0.00160033
High	Q14289	Protein-tyrosine kinase 2-beta	PTK2B	1	47.1	61.1	146	145.8	1.29724	0.99863	0.375445	-0.00197765
High	Q9HDC9	Adipocyte plasma membrane-associated protein	APMAP	7	55.3	54.4	145.3	145.1	0.983725	0.998624	-0.0236728	-0.00198718
High	P51692	Signal transducer and activator of transcription 5B	STAT5B	1	44.5	59.7	148.1	147.8	1.34157	0.997974	0.423926	-0.00292537
High	P28676	Grancalcin	GCA	3	70	72.1	129.1	128.8	1.03	0.997676	0.0426443	-0.00335641
High	Q13405	39S ribosomal protein L49, mitochondrial	MRPL49	1	79.5	76.4	122.2	121.9	0.961006	0.997545	-0.0573822	-0.00354616
High	Q9UIA9	Exportin-7	XPO7	2	64.2	65.7	135.3	134.9	1.02336	0.997044	0.0333201	-0.00427149
Medium	Q9HCN8	Stromal cell-derived factor 2-like protein 1	SDF2L1	1	33.3	31.7	167.7	167.2	0.951952	0.997018	-0.0710393	-0.00430784
High	Q13185	Chromobox protein homolog 3	CBX3	3	101.8	118.1	90.2	89.9	1.16012	0.996674	0.214271	-0.00480632
High	Q96GG9	DCN1-like protein 1	DCUN1D1	1	104	122.7	86.8	86.5	1.17981	0.996544	0.238552	-0.00499491
High	P04843	Dolichyl-diphosphooligosaccharide--protein glycosyltransferase subunit 1	RPN1	11	59.5	58.8	141.1	140.6	0.988235	0.996456	-0.0170735	-0.00512139
High	Q9NXG2	THUMP domain-containing protein 1	THUMPD1	1	63.5	111.5	112.7	112.3	1.75591	0.996451	0.812215	-0.00512959
High	Q8WUX9	Charged multivesicular body protein 7	CHMP7	1	71.8	119	104.8	104.4	1.65738	0.996183	0.728906	-0.005517
High	Q9H444	Charged multivesicular body protein 4b	CHMP4B	2	69.2	56.5	137.5	136.9	0.816474	0.995636	-0.292521	-0.00630917
High	Q16822	Phosphoenolpyruvate carboxykinase [GTP], mitochondrial	PCK2	5	86.1	91.7	111.4	110.9	1.06504	0.995512	0.0909085	-0.00648987
High	P05107	Integrin beta-2	ITGB2	23	89.3	100.9	105.1	104.6	1.1299	0.995243	0.176194	-0.00687982
High	Q9NVA2	Septin-11	2011-09-01	1	135	98.1	83.6	83.2	0.726667	0.995215	-0.460634	-0.00691941
High	P36969	Phospholipid hydroperoxide glutathione peroxidase, mitochondrial	GPX4	2	93.9	94	106.3	105.7	1.00106	0.994356	0.0015356	-0.00816622
High	Q9H3N1	Thioredoxin-related transmembrane protein 1	TMX1	2	82.6	78.8	119.7	119	0.953995	0.994152	-0.0679462	-0.00846158
High	Q16698	2,4-dienoyl-CoA reductase, mitochondrial	DECR1	12	73.6	88.1	119.5	118.8	1.19701	0.994142	0.259436	-0.00847578
High	P29350	Tyrosine-protein phosphatase non-receptor type 6	PTPN6	24	73.6	92.6	117.2	116.5	1.25815	0.994027	0.331306	-0.00864261
High	Q9Y265	RuvB-like 1	RUVBL1	1	71	71.9	128.9	128.1	1.01268	0.993794	0.0181727	-0.00898179
High	Q96A72	Protein mago nashi homolog 2	MAGOHB	3	57.4	73.6	134.9	134	1.28223	0.993328	0.358655	-0.00965735
Medium	B7ZAP0	Rab GTPase-activating protein 1-like, isoform 10	RABGAP1L	1	72.1	84.8	122	121.1	1.17614	0.992623	0.234065	-0.0106823
High	O00148	ATP-dependent RNA helicase DDX39A	DDX39A	3	49.4	58.6	146.5	145.4	1.18623	0.992491	0.24639	-0.0108734
High	Q3KQU3	MAP7 domain-containing protein 1	MAP7D1	1	145.9	130.6	62	61.5	0.895134	0.991935	-0.159825	-0.0116818
High	Q9NTJ5	Phosphatidylinositide phosphatase SAC1	SACM1L	1	62.5	68.6	135	133.9	1.0976	0.991852	0.134352	-0.0118034
High	P04439	HLA class I histocompatibility antigen, A-3 alpha chain	HLA-A	10	56.4	129	107.7	106.8	2.28723	0.991643	1.1936	-0.0121066
High	P24539	ATP synthase F(0) complex subunit B1, mitochondrial	ATP5F1	4	74.5	90.4	118.1	117	1.21342	0.990686	0.279082	-0.0135004
High	O95352	Ubiquitin-like modifier-activating enzyme ATG7	ATG7	9	76.8	74	125.2	124	0.963542	0.990415	-0.053581	-0.0138944
High	Q3ZCQ8	Mitochondrial import inner membrane translocase subunit TIM50	TIMM50	1	118	120.3	81.2	80.4	1.01949	0.990148	0.0278498	-0.0142842
High	O00299	Chloride intracellular channel protein 1	CLIC1	13	88.8	83	114.7	113.5	0.934685	0.989538	-0.0974483	-0.0151731
High	P51812	Ribosomal protein S6 kinase alpha-3	RPS6KA3	4	89	88.4	111.9	110.7	0.993258	0.989276	-0.00975897	-0.0155548
High	P40227	T-complex protein 1 subunit zeta	CCT6A	13	103.6	98.7	99.4	98.3	0.952703	0.988934	-0.069902	-0.0160544
High	P27708	CAD protein	CAD	1	71.5	60	135	133.5	0.839161	0.988889	-0.252981	-0.0161197
High	P52566	Rho GDP-dissociation inhibitor 2	ARHGDIB	14	121.8	118.9	80.1	79.2	0.97619	0.988764	-0.0347654	-0.0163018
High	Q9Y6E0	Serine/threonine-protein kinase 24	STK24	1	96.1	94.6	105.3	104.1	0.984391	0.988604	-0.0226962	-0.0165354
High	Q9H4M9	EH domain-containing protein 1	EHD1	5	77.3	117.3	103.3	102.1	1.51746	0.988383	0.601663	-0.0168574
Medium	O00461	Golgi integral membrane protein 4	GOLIM4	1	79.7	82.4	119.6	118.2	1.03388	0.988294	0.0480646	-0.0169874
High	Q96T37	Putative RNA-binding protein 15	RBM15	1	70.9	78.3	126.1	124.6	1.10437	0.988105	0.143227	-0.0172642
High	O76003	Glutaredoxin-3	GLRX3	3	85.4	82	117	115.6	0.960187	0.988034	-0.0586122	-0.0173671
High	P56192	Methionine--tRNA ligase, cytoplasmic	MARS	3	89.3	99.5	106.2	104.9	1.11422	0.987759	0.156036	-0.0177691
High	P43405	Tyrosine-protein kinase SYK	SYK	6	44.9	49.9	153.6	151.7	1.11136	0.98763	0.152324	-0.0179571
High	P35606	Coatomer subunit beta'	COPB2	10	92.1	99.8	104.7	103.4	1.0836	0.987584	0.115839	-0.0180253
High	Q03169	Tumor necrosis factor alpha-induced protein 2	TNFAIP2	5	50.9	95.7	127.5	125.9	1.88016	0.987451	0.910853	-0.018219
High	Q96PK6	RNA-binding protein 14	RBM14	2	69.6	81.9	125.1	123.5	1.17672	0.98721	0.234776	-0.0185707
High	P09110	3-ketoacyl-CoA thiolase, peroxisomal	ACAA1	2	74.5	82.9	122.1	120.5	1.11275	0.986896	0.154132	-0.0190301
High	Q9NTX5	Ethylmalonyl-CoA decarboxylase	ECHDC1	1	105.9	98.6	98.4	97.1	0.931067	0.986789	-0.103043	-0.019187
High	P23458	Tyrosine-protein kinase JAK1	JAK1	1	78.4	99.9	111.6	110.1	1.27423	0.986559	0.349631	-0.0195226
High	Q99714	3-hydroxyacyl-CoA dehydrogenase type-2	HSD17B10	9	59.5	62.5	140	138.1	1.05042	0.986429	0.0709665	-0.0197135
High	Q15084	Protein disulfide-isomerase A6	PDIA6	12	97	94.5	105	103.5	0.974227	0.985714	-0.0376704	-0.0207586
High	Q92556	Engulfment and cell motility protein 1	ELMO1	4	69.1	72.1	130.4	128.5	1.04342	0.985429	0.0613135	-0.0211755
High	P08238	Heat shock protein HSP 90-beta	HSP90AB1	19	87.5	94.5	109.8	108.2	1.08	0.985428	0.111031	-0.0211776
High	P30050	60S ribosomal protein L12	RPL12	7	158.3	109.3	66.7	65.7	0.690461	0.985007	-0.534368	-0.0217934
Medium	Q6PJG6	BRCA1-associated ATM activator 1	BRAT1	1	66.2	71.9	131.9	129.9	1.0861	0.984837	0.119161	-0.0220431
High	P36507	Dual specificity mitogen-activated protein kinase kinase 2	MAP2K2	1	60.6	61.8	139.9	137.7	1.0198	0.984274	0.028289	-0.0228674
High	P42858	Huntingtin	HTT	2	86.8	75.6	119.8	117.9	0.870968	0.98414	-0.199309	-0.0230642
High	P35232	Prohibitin	PHB	15	65.4	64.4	136.3	133.9	0.984709	0.982392	-0.0222299	-0.0256296
High	Q5T4S7	E3 ubiquitin-protein ligase UBR4	UBR4	2	75	73.8	126.8	124.5	0.984	0.981861	-0.0232698	-0.026409
High	Q15233	Non-POU domain-containing octamer-binding protein	NONO	12	63	66.4	136.5	134	1.05397	0.981685	0.0758314	-0.026668
High	P14866	Heterogeneous nuclear ribonucleoprotein L	HNRNPL	5	81.2	85.4	117.8	115.6	1.05172	0.981324	0.0727563	-0.0271981
Medium	Q96RP9	Elongation factor G, mitochondrial	GFM1	1	92.6	97.1	106.2	104.2	1.0486	0.981168	0.0684591	-0.0274285
High	Q9Y3B8	Oligoribonuclease, mitochondrial	REXO2	1	79.1	81.4	120.9	118.6	1.02908	0.980976	0.0413511	-0.0277102
High	P63244	Receptor of activated protein C kinase 1	RACK1	15	88.2	87.1	113.5	111.3	0.987528	0.980617	-0.0181059	-0.0282387
High	Q08379	Golgin subfamily A member 2	GOLGA2	2	70.3	68.3	132	129.4	0.97155	0.980303	-0.0416391	-0.0287003
High	Q9Y383	Putative RNA-binding protein Luc7-like 2	LUC7L2	2	49.3	49.2	152.3	149.2	0.997972	0.979645	-0.00292933	-0.0296684
High	P20340	Ras-related protein Rab-6A	RAB6A	1	83.4	85.1	116.9	114.5	1.02038	0.97947	0.0291117	-0.0299273
High	P68431	Histone H3.1	HIST1H3A	1	37.3	40.2	163	159.6	1.07775	0.979141	0.10802	-0.0304113
High	Q12931	Heat shock protein 75 kDa, mitochondrial	TRAP1	2	76.8	76.8	124.5	121.9	1	0.979116	0	-0.0304476
High	Q9BT22	Chitobiosyldiphosphodolichol beta-mannosyltransferase	ALG1	1	84.1	79.8	119.3	116.8	0.94887	0.979044	-0.0757171	-0.0305538
High	O00159	Unconventional myosin-Ic	MYO1C	1	129	110.7	81	79.3	0.85814	0.979012	-0.220716	-0.030601
High	Q9BZV1	UBX domain-containing protein 6	UBXN6	1	113.9	100.7	93.7	91.7	0.884109	0.978655	-0.177704	-0.0311273
High	O75179	Ankyrin repeat domain-containing protein 17	ANKRD17	1	100.3	96.1	102.9	100.7	0.958126	0.97862	-0.0617133	-0.0311793
High	Q02809	Procollagen-lysine,2-oxoglutarate 5-dioxygenase 1	PLOD1	2	98.4	80.6	111.7	109.3	0.819106	0.978514	-0.287878	-0.0313358
High	O14561	Acyl carrier protein, mitochondrial	NDUFAB1	2	99.6	93.6	104.5	102.2	0.939759	0.97799	-0.0896372	-0.0321077
High	Q68CZ2	Tensin-3	TNS3	3	87.3	90.5	112.3	109.8	1.03666	0.977738	0.0519361	-0.0324799
High	Q07020	60S ribosomal protein L18	RPL18	4	89.1	90.2	111.6	109.1	1.01235	0.977599	0.017702	-0.0326859
High	P50570	Dynamin-2	DNM2	9	79.6	91.1	116	113.4	1.14447	0.977586	0.194683	-0.0327042
High	Q9UBF2	Coatomer subunit gamma-2	COPG2	2	68.2	76.3	129.3	126.3	1.11877	0.976798	0.161911	-0.0338676
High	Q6P2Q9	Pre-mRNA-processing-splicing factor 8	PRPF8	3	82	88.2	116.3	113.6	1.07561	0.976784	0.105155	-0.0338883
High	Q92499	ATP-dependent RNA helicase DDX1	DDX1	5	73.4	73.2	128.2	125.2	0.997275	0.976599	-0.00393641	-0.0341617
High	P63241	Eukaryotic translation initiation factor 5A-1	EIF5A	5	96.3	93.6	106.3	103.8	0.971963	0.976482	-0.0410273	-0.0343352
High	P07203	Glutathione peroxidase 1	GPX1	9	93.1	81.8	113.9	111.2	0.878625	0.976295	-0.18668	-0.034611
High	P50453	Serpin B9	SERPINB9	1	77.6	125.7	99.6	97.2	1.61985	0.975904	0.695856	-0.0351894
High	P33176	Kinesin-1 heavy chain	KIF5B	5	76.1	70.3	128.3	125.2	0.923784	0.975838	-0.114372	-0.0352866
High	P35237	Serpin B6	SERPINB6	9	127.7	134.6	69.7	68	1.05403	0.97561	0.0759199	-0.0356239
High	Q9P253	Vacuolar protein sorting-associated protein 18 homolog	VPS18	5	74	77.7	125.7	122.5	1.05	0.974543	0.0703893	-0.0372029
High	P09651	Heterogeneous nuclear ribonucleoprotein A1	HNRNPA1	9	82	74.4	123.4	120.2	0.907317	0.974068	-0.140321	-0.0379055
High	P55795	Heterogeneous nuclear ribonucleoprotein H2	HNRNPH2	5	63.5	63.8	138.1	134.5	1.00472	0.973932	0.00679983	-0.0381071
High	P43034	Platelet-activating factor acetylhydrolase IB subunit alpha	PAFAH1B1	4	96.5	110.7	97.7	95.1	1.14715	0.973388	0.198054	-0.0389132
Medium	Q58EX7	Puratrophin-1	PLEKHG4	1	46.5	49.9	153.9	149.8	1.07312	0.973359	0.101809	-0.0389556
High	P28331	NADH-ubiquinone oxidoreductase 75 kDa subunit, mitochondrial	NDUFS1	4	44.2	54.1	152.9	148.8	1.22398	0.973185	0.291582	-0.0392139
High	Q53GL7	Poly [ADP-ribose] polymerase 10	PARP10	1	86	100.7	108.1	105.2	1.17093	0.973173	0.227655	-0.0392318
High	O60486	Plexin-C1	PLXNC1	1	91.1	95.9	107.9	105	1.05269	0.973123	0.0740798	-0.0393055
High	Q00839	Heterogeneous nuclear ribonucleoprotein U	HNRNPU	21	55.4	55.2	146.7	142.7	0.99639	0.972733	-0.00521771	-0.0398835
High	O00505	Importin subunit alpha-4	KPNA3	1	87.4	84.4	115.7	112.5	0.965675	0.972342	-0.0503903	-0.0404639
High	Q9BY44	Eukaryotic translation initiation factor 2A	EIF2A	1	75.4	78.1	125	121.5	1.03581	0.972	0.050758	-0.0409718
High	P51659	Peroxisomal multifunctional enzyme type 2	HSD17B4	25	109.8	94.5	99.3	96.5	0.860656	0.971803	-0.216492	-0.0412648
High	P49189	4-trimethylaminobutyraldehyde dehydrogenase	ALDH9A1	8	119	114	84.8	82.3	0.957983	0.970519	-0.0619277	-0.0431718
High	P68366	Tubulin alpha-4A chain	TUBA4A	4	73.8	67.1	131.5	127.6	0.909214	0.970342	-0.137308	-0.0434345
High	Q9UNN5	FAS-associated factor 1	FAF1	1	131.3	132.2	69.3	67.2	1.00685	0.969697	0.00985526	-0.0443941
High	Q96P48	Arf-GAP with Rho-GAP domain, ANK repeat and PH domain-containing protein 1	ARAP1	4	70.9	72.1	130.5	126.5	1.01693	0.969349	0.0242136	-0.0449124
High	Q9UKM9	RNA-binding protein Raly	RALY	3	61.8	58.6	142	137.6	0.94822	0.969014	-0.0767062	-0.0454105
High	Q13451	Peptidyl-prolyl cis-trans isomerase FKBP5	FKBP5	2	42.7	57.4	152.4	147.6	1.34426	0.968504	0.426815	-0.0461702
High	Q96EP5	DAZ-associated protein 1	DAZAP1	2	28.7	29.4	173.7	168.2	1.02439	0.968336	0.0347654	-0.04642
High	Q92900	Regulator of nonsense transcripts 1	UPF1	1	65.9	77.1	130.6	126.4	1.16995	0.967841	0.226452	-0.0471584
High	Q14157	Ubiquitin-associated protein 2-like	UBAP2L	2	109.7	89.1	102.3	99	0.812215	0.967742	-0.300066	-0.0473057
High	O15143	Actin-related protein 2/3 complex subunit 1B	ARPC1B	8	120.5	122.8	79.6	77	1.01909	0.967337	0.0272774	-0.04791
High	P51665	26S proteasome non-ATPase regulatory subunit 7	PSMD7	1	101.4	106.1	97.8	94.6	1.04635	0.96728	0.065367	-0.0479943
High	Q8TB03	Uncharacterized protein CXorf38	CXorf38	1	57.4	61.8	142.7	138	1.07666	0.967064	0.106556	-0.0483171
High	P20700	Lamin-B1	LMNB1	24	76.6	90.7	118.3	114.4	1.18407	0.967033	0.243758	-0.048363
High	Q96HN2	Adenosylhomocysteinase 3	AHCYL2	1	76.8	67.7	129.9	125.6	0.88151	0.966898	-0.18195	-0.048565
High	Q9BUF5	Tubulin beta-6 chain	TUBB6	7	95.4	79.4	114.5	110.7	0.832285	0.966812	-0.26485	-0.0486924
High	Q9UBS4	DnaJ homolog subfamily B member 11	DNAJB11	4	69.6	70.2	132.3	127.9	1.00862	0.966742	0.0123837	-0.0487968
High	Q9NPP4	NLR family CARD domain-containing protein 4	NLRC4	1	88.5	92.7	111.2	107.5	1.04746	0.966727	0.0668919	-0.0488201
High	Q14669	E3 ubiquitin-protein ligase TRIP12	TRIP12	1	32.9	54.7	158.8	153.5	1.66261	0.966625	0.733453	-0.0489723
High	Q9UJU6	Drebrin-like protein	DBNL	8	80.3	81.2	121.3	117.2	1.01121	0.9662	0.0160797	-0.049607
High	Q13813	Spectrin alpha chain, non-erythrocytic 1	SPTAN1	3	85.9	75.6	121.3	117.2	0.880093	0.9662	-0.184272	-0.049607
High	Q13636	Ras-related protein Rab-31	RAB31	2	82.9	98.1	111.4	107.6	1.18335	0.965889	0.242881	-0.0500712
Medium	Q14671	Pumilio homolog 1	PUM1	1	78.1	86.8	119.6	115.5	1.1114	0.965719	0.152372	-0.0503245
High	Q92619	Minor histocompatibility protein HA-1	HMHA1	3	61.7	63.1	140	135.2	1.02269	0.965714	0.0323695	-0.0503317
High	Q96TA1	Niban-like protein 1	FAM129B	3	77.9	93.3	116.4	112.4	1.19769	0.965636	0.260254	-0.050449
High	O43315	Aquaporin-9	AQP9	1	144.4	113.7	72.2	69.7	0.787396	0.965374	-0.344838	-0.0508402
High	P13804	Electron transfer flavoprotein subunit alpha, mitochondrial	ETFA	9	59.7	57.3	144	139	0.959799	0.965278	-0.0591958	-0.0509839
High	P61981	14-3-3 protein gamma	YWHAG	7	95.5	89.9	109.2	105.4	0.941361	0.965201	-0.0871796	-0.051098
High	P46379	Large proline-rich protein BAG6	BAG6	2	69.4	73.1	131.1	126.5	1.05331	0.964912	0.0749357	-0.0515303
High	Q1KMD3	Heterogeneous nuclear ribonucleoprotein U-like protein 2	HNRNPUL2	13	64.9	67.7	136.1	131.3	1.04314	0.964732	0.0609374	-0.0518002
High	P09622	Dihydrolipoyl dehydrogenase, mitochondrial	DLD	5	93.1	86.3	112.3	108.3	0.92696	0.964381	-0.109421	-0.0523247
High	P41218	Myeloid cell nuclear differentiation antigen	MNDA	19	48.8	51.2	152.7	147.2	1.04918	0.963982	0.0692627	-0.0529224
High	O43818	U3 small nucleolar RNA-interacting protein 2	RRP9	1	85.6	81.4	118.7	114.3	0.950935	0.962932	-0.072582	-0.0544945
High	P05091	Aldehyde dehydrogenase, mitochondrial	ALDH2	18	66.5	102.9	117.5	113.1	1.54737	0.962553	0.629817	-0.0550618
High	P49411	Elongation factor Tu, mitochondrial	TUFM	15	86.6	84.9	116.5	112.1	0.98037	0.962232	-0.0286025	-0.0555437
High	A0FGR8	Extended synaptotagmin-2	ESYT2	1	56.2	65.4	141.9	136.5	1.1637	0.961945	0.218721	-0.0559736
High	Q13043	Serine/threonine-protein kinase 4	STK4	3	58	64.3	141.5	136.1	1.10862	0.961837	0.148766	-0.056135
High	O96000	NADH dehydrogenase [ubiquinone] 1 beta subcomplex subunit 10	NDUFB10	1	49.3	43	156.9	150.8	0.872211	0.961122	-0.197251	-0.0572089
High	P11766	Alcohol dehydrogenase class-3	ADH5	7	104.8	90.5	104.4	100.3	0.86355	0.960728	-0.211649	-0.0578001
High	P0DMN0	Sulfotransferase 1A4	SULT1A4	2	64.1	50.8	145.5	139.7	0.792512	0.960137	-0.335496	-0.0586871
High	Q15185	Prostaglandin E synthase 3	PTGES3	5	59.3	61.7	142.4	136.7	1.04047	0.959972	0.0572384	-0.0589359
High	Q9HB90	Ras-related GTP-binding protein C	RRAGC	1	83.8	65.4	128	122.8	0.78043	0.959375	-0.35766	-0.0598332
High	P14678	Small nuclear ribonucleoprotein-associated proteins B and B'	SNRPB	5	99.6	109.3	97.5	93.5	1.09739	0.958974	0.134076	-0.0604359
High	O94905	Erlin-2	ERLIN2	5	39.6	41	163	156.3	1.03535	0.958896	0.0501235	-0.0605542
Medium	A0AV96	RNA-binding protein 47	RBM47	1	46.8	124.6	116.7	111.9	2.66239	0.958869	1.41272	-0.0605945
High	P52272	Heterogeneous nuclear ribonucleoprotein M	HNRNPM	17	62.3	66.7	138.3	132.6	1.07063	0.958785	0.0984546	-0.0607204
High	P69905	Hemoglobin subunit alpha	HBA1	5	24.3	62.3	160	153.4	2.56379	0.95875	1.35828	-0.0607734
High	Q05209	Tyrosine-protein phosphatase non-receptor type 12	PTPN12	3	106.2	113.9	91.9	88.1	1.0725	0.958651	0.100984	-0.0609228
High	P48059	LIM and senescent cell antigen-like-containing domain protein 1	LIMS1	7	115.2	105.6	91.5	87.7	0.916667	0.95847	-0.125531	-0.0611949
High	Q14376	UDP-glucose 4-epimerase	GALE	2	96.7	92.8	107.5	103	0.959669	0.95814	-0.0593911	-0.0616923
High	Q5TEJ8	Protein THEMIS2	THEMIS2	2	84	96.7	112	107.3	1.15119	0.958036	0.203127	-0.0618487
High	Q9NZT2	Opioid growth factor receptor	OGFR	2	36.3	59.2	155.6	149	1.63085	0.957584	0.705628	-0.0625297
High	Q49A26	Putative oxidoreductase GLYR1	GLYR1	2	71.6	70.3	131.8	126.2	0.981844	0.957511	-0.0264349	-0.0626385
High	Q8TBF2	Prostamide/prostaglandin F synthase	FAM213B	1	146.6	124.4	65.9	63	0.848568	0.955994	-0.236899	-0.0649266
High	Q02790	Peptidyl-prolyl cis-trans isomerase FKBP4	FKBP4	5	81.5	93.2	115.2	110.1	1.14356	0.955729	0.19353	-0.0653262
High	P20645	Cation-dependent mannose-6-phosphate receptor	M6PR	7	87.6	67	125.5	119.9	0.76484	0.955378	-0.38677	-0.0658557
High	Q9Y580	RNA-binding protein 7	RBM7	1	66.1	68.2	135.9	129.8	1.03177	0.955114	0.0451215	-0.0662551
High	P62995	Transformer-2 protein homolog beta	TRA2B	6	95	92.2	108.9	104	0.970526	0.955005	-0.0431608	-0.0664204
High	Q9Y295	Developmentally-regulated GTP-binding protein 1	DRG1	1	62.4	63	140.5	134.1	1.00962	0.954448	0.0138058	-0.0672609
High	Q9Y6D6	Brefeldin A-inhibited guanine nucleotide-exchange protein 1	ARFGEF1	1	76.2	66.4	131.7	125.7	0.871391	0.954442	-0.198608	-0.0672707
High	Q96BX8	MOB kinase activator 3A	MOB3A	1	66.2	56.3	142	135.5	0.850453	0.954225	-0.233696	-0.0675981
High	P47985	Cytochrome b-c1 complex subunit Rieske, mitochondrial	UQCRFS1	4	44.4	57.4	152.6	145.6	1.29279	0.954128	0.370491	-0.0677446
High	Q13148	TAR DNA-binding protein 43	TARDBP	4	54.8	63.7	144.2	137.4	1.16241	0.952843	0.217117	-0.0696892
High	Q9NR97	Toll-like receptor 8	TLR8	2	43.9	53.9	154.8	147.5	1.22779	0.952842	0.296064	-0.0696905
High	Q13084	39S ribosomal protein L28, mitochondrial	MRPL28	1	71.7	76.4	129	122.9	1.06555	0.952713	0.0915995	-0.0698861
High	Q5VYK3	Proteasome-associated protein ECM29 homolog	ECM29	4	66.3	78.3	130.8	124.6	1.181	0.952599	0.240003	-0.0700585
High	P38919	Eukaryotic initiation factor 4A-III	EIF4A3	6	60	55.8	145.6	138.6	0.93	0.951923	-0.104697	-0.0710831
High	P29590	Protein PML	PML	5	35.1	53.8	159.4	151.7	1.53276	0.951694	0.616135	-0.0714305
High	P62829	60S ribosomal protein L23	RPL23	3	105.9	69.7	115	109.4	0.658168	0.951304	-0.603472	-0.0720211
High	O43837	Isocitrate dehydrogenase [NAD] subunit beta, mitochondrial	IDH3B	2	90.3	74.4	120.6	114.7	0.82392	0.951078	-0.279423	-0.0723645
High	Q00796	Sorbitol dehydrogenase	SORD	3	84.3	88.6	116.4	110.7	1.05101	0.951031	0.0717741	-0.0724358
High	O76094	Signal recognition particle subunit SRP72	SRP72	1	78.4	70.9	128.5	122.2	0.904337	0.950973	-0.145068	-0.0725241
Medium	Q92797	Symplekin	SYMPK	1	59.4	86	130.5	124.1	1.44781	0.950958	0.533874	-0.0725467
High	Q9GZQ3	COMM domain-containing protein 5	COMMD5	1	78.6	71.6	128	121.7	0.910941	0.950781	-0.13457	-0.0728146
Medium	Q96C01	Protein FAM136A	FAM136A	1	125.1	92.6	93.4	88.8	0.740208	0.950749	-0.433998	-0.0728629
High	Q96JH7	Deubiquitinating protein VCIP135	VCPIP1	1	40	46	161	153	1.15	0.950311	0.201634	-0.073529
High	P41250	Glycine--tRNA ligase	GARS	5	76.1	80.8	124.6	118.4	1.06176	0.950241	0.0864588	-0.073635
High	P17844	Probable ATP-dependent RNA helicase DDX5	DDX5	4	61.2	64.7	140.6	133.5	1.05719	0.949502	0.0802341	-0.0747569
High	O95218	Zinc finger Ran-binding domain-containing protein 2	ZRANB2	1	125.8	105	86.8	82.4	0.834658	0.949309	-0.260743	-0.0750507
High	Q9NRX4	14 kDa phosphohistidine phosphatase	PHPT1	1	84.3	105.7	107.8	102.3	1.25386	0.94898	0.326371	-0.075551
Medium	Q7Z4N2	Transient receptor potential cation channel subfamily M member 1	TRPM1	1	91.6	87.3	113.5	107.7	0.953057	0.948899	-0.0693659	-0.075674
High	O75534	Cold shock domain-containing protein E1	CSDE1	1	70.4	71.2	132.6	125.8	1.01136	0.948718	0.0163018	-0.0759489
High	P10515	Dihydrolipoyllysine-residue acetyltransferase component of pyruvate dehydrogenase complex, mitochondrial	DLAT	4	61.2	62.1	142	134.7	1.01471	0.948592	0.0210616	-0.0761411
High	P98171	Rho GTPase-activating protein 4	ARHGAP4	2	62.2	53.8	145.7	138.2	0.864952	0.948524	-0.209308	-0.0762433
High	Q9BXJ9	N-alpha-acetyltransferase 15, NatA auxiliary subunit	NAA15	2	79.8	80	123.3	116.9	1.00251	0.948094	0.00361125	-0.0768979
High	Q99653	Calcineurin B homologous protein 1	CHP1	1	61.1	68.2	139	131.7	1.1162	0.947482	0.158599	-0.0778295
High	Q9NVS9	Pyridoxine-5'-phosphate oxidase	PNPO	1	98.5	112.7	97	91.9	1.14416	0.947423	0.194292	-0.0779199
High	Q6ZUJ8	Phosphoinositide 3-kinase adapter protein 1	PIK3AP1	2	93.2	107.2	102.5	97.1	1.15021	0.947317	0.201903	-0.0780807
High	P24752	Acetyl-CoA acetyltransferase, mitochondrial	ACAT1	12	79.6	73.1	127	120.3	0.918342	0.947244	-0.122897	-0.0781919
High	Q14012	Calcium/calmodulin-dependent protein kinase type 1	CAMK1	1	104.8	88.7	106.1	100.5	0.846374	0.94722	-0.240633	-0.0782292
High	P15121	Aldose reductase	AKR1B1	8	114.8	112.4	88.7	84	0.979094	0.947012	-0.0304806	-0.0785448
High	Q9NXC5	WD repeat-containing protein mio	MIOS	1	109.2	97.8	99.1	93.8	0.895604	0.946519	-0.159066	-0.0792971
High	Q9P0J0	NADH dehydrogenase [ubiquinone] 1 alpha subcomplex subunit 13	NDUFA13	2	63.2	75.4	134.3	127.1	1.19304	0.946389	0.25464	-0.0794953
High	P01911	HLA class II histocompatibility antigen, DRB1-15 beta chain	HLA-DRB1	6	74.3	100.7	115.6	109.4	1.35532	0.946367	0.43863	-0.0795287
High	P04440	HLA class II histocompatibility antigen, DP beta 1 chain	HLA-DPB1	3	73.5	97.9	117.4	111.1	1.33197	0.946337	0.413565	-0.0795736
High	P41227	N-alpha-acetyltransferase 10	NAA10	1	148.4	114.8	70.3	66.5	0.773585	0.945946	-0.370368	-0.0801703
High	Q09161	Nuclear cap-binding protein subunit 1	NCBP1	1	54.1	44.1	155.1	146.7	0.815157	0.945841	-0.29485	-0.0803298
High	Q9Y2W1	Thyroid hormone receptor-associated protein 3	THRAP3	1	71.8	85.6	124.7	117.9	1.1922	0.945469	0.253627	-0.0808977
High	Q9UHY1	Nuclear receptor-binding protein	NRBP1	2	90.3	78.8	118.7	112.2	0.872647	0.94524	-0.19653	-0.0812473
High	P63010	AP-2 complex subunit beta	AP2B1	2	80.1	107.8	109	103	1.34582	0.944954	0.428483	-0.0816838
High	Q8WYA6	Beta-catenin-like protein 1	CTNNBL1	2	56.5	72.3	139.5	131.7	1.27965	0.944086	0.355745	-0.0830098
High	Q92542	Nicastrin	NCSTN	2	84.6	79.9	121.1	114.3	0.944444	0.943848	-0.0824622	-0.0833735
High	Q9H0A8	COMM domain-containing protein 4	COMMD4	2	105.7	98.3	100.9	95.2	0.929991	0.943508	-0.104712	-0.0838927
High	Q14974	Importin subunit beta-1	KPNB1	13	101.4	113.2	95.4	90	1.11637	0.943396	0.158816	-0.0840643
High	O60869	Endothelial differentiation-related factor 1	EDF1	1	73.9	93.6	119.7	112.9	1.26658	0.943191	0.340934	-0.0843777
High	P23141	Liver carboxylesterase 1	CES1	25	70.2	58.2	139.8	131.8	0.82906	0.942775	-0.270452	-0.085014
High	Q9UI26	Importin-11	IPO11	1	72.2	121.3	106.3	100.2	1.68006	0.942615	0.748509	-0.0852591
High	Q13075	Baculoviral IAP repeat-containing protein 1	NAIP	3	50.6	53.8	152.2	143.4	1.06324	0.942181	0.0884688	-0.0859233
High	P54619	5'-AMP-activated protein kinase subunit gamma-1	PRKAG1	1	79	84.5	121.8	114.7	1.06962	0.941708	0.0970987	-0.0866487
High	Q01130	Serine/arginine-rich splicing factor 2	SRSF2	2	94.4	108.3	101.7	95.7	1.14725	0.941003	0.198174	-0.0877288
High	Q13492	Phosphatidylinositol-binding clathrin assembly protein	PICALM	3	127.4	125.1	76	71.5	0.981947	0.940789	-0.0262835	-0.0880562
High	P62851	40S ribosomal protein S25	RPS25	1	117	97.5	95.6	89.9	0.833333	0.940377	-0.263034	-0.0886895
High	Q9BS26	Endoplasmic reticulum resident protein 44	ERP44	6	85	89.6	116.2	109.2	1.05412	0.939759	0.0760359	-0.0896372
High	P07237	Protein disulfide-isomerase	P4HB	32	69.8	70.3	134	125.9	1.00716	0.939552	0.0102977	-0.0899547
High	Q9HBI1	Beta-parvin	PARVB	1	76.7	83.1	123.9	116.4	1.08344	0.939467	0.115622	-0.0900851
High	P52294	Importin subunit alpha-5	KPNA1	1	88.9	97.1	110.4	103.7	1.09224	0.939312	0.127288	-0.0903243
High	P11940	Polyadenylate-binding protein 1	PABPC1	5	120.1	118.9	83.1	77.9	0.990008	0.937425	-0.0144874	-0.0932251
High	Q8WVM8	Sec1 family domain-containing protein 1	SCFD1	4	70.4	75.8	131	122.8	1.0767	0.937405	0.106622	-0.0932563
High	Q9BPX6	Calcium uptake protein 1, mitochondrial	MICU1	1	115	115.9	87.3	81.8	1.00783	0.936999	0.0112467	-0.0938808
High	Q9P2R7	Succinyl-CoA ligase [ADP-forming] subunit beta, mitochondrial	SUCLA2	3	61.6	66.3	140.5	131.6	1.0763	0.936655	0.106079	-0.0944106
High	P46779	60S ribosomal protein L28	RPL28	3	84.7	82	120.5	112.8	0.968123	0.9361	-0.0467381	-0.0952661
High	P09769	Tyrosine-protein kinase Fgr	FGR	3	65.8	80.4	131.1	122.7	1.22188	0.935927	0.289108	-0.0955324
Medium	Q9Y3C4	EKC/KEOPS complex subunit TPRKB	TPRKB	1	80.1	112.3	107.2	100.3	1.402	0.935634	0.487484	-0.0959833
High	P22307	Non-specific lipid-transfer protein	SCP2	10	99	95.2	106.4	99.5	0.961616	0.93515	-0.056467	-0.0967297
High	P16435	NADPH--cytochrome P450 reductase	POR	5	86.8	93.7	113.5	106.1	1.07949	0.934802	0.110354	-0.0972676
High	Q14240	Eukaryotic initiation factor 4A-II	EIF4A2	2	87.7	117.1	100.9	94.3	1.33523	0.934589	0.417092	-0.0975965
High	P41252	Isoleucine--tRNA ligase, cytoplasmic	IARS	1	85.1	96.3	113	105.6	1.13161	0.934513	0.178377	-0.0977129
High	O14979	Heterogeneous nuclear ribonucleoprotein D-like	HNRNPDL	1	96.8	114.4	97.6	91.2	1.18182	0.934426	0.241008	-0.0978473
High	P51571	Translocon-associated protein subunit delta	SSR4	3	80.7	86.7	120.2	112.3	1.07435	0.934276	0.103463	-0.098079
High	Q9BWM7	Sideroflexin-3	SFXN3	2	92	102.4	106.3	99.3	1.11304	0.934149	0.15451	-0.098276
High	Q8N163	Cell cycle and apoptosis regulator protein 2	CCAR2	1	97.6	106.4	101.4	94.7	1.09016	0.933925	0.124545	-0.0986213
High	Q9Y2Z0	Protein SGT1 homolog	SUGT1	2	117.3	94.2	97.5	91	0.803069	0.933333	-0.316404	-0.0995357
High	P10644	cAMP-dependent protein kinase type I-alpha regulatory subunit	PRKAR1A	10	131.9	106.7	83.5	77.9	0.808946	0.932934	-0.305884	-0.100153
High	Q10588	ADP-ribosyl cyclase/cyclic ADP-ribose hydrolase 2	BST1	1	36.9	37.8	168.3	157	1.02439	0.932858	0.0347654	-0.100271
High	Q6P3W7	SCY1-like protein 2	SCYL2	1	123.7	116	83	77.4	0.937753	0.93253	-0.0927207	-0.100778
High	Q6ICG6	Uncharacterized protein KIAA0930	KIAA0930	1	122.4	95.4	94.3	87.9	0.779412	0.932131	-0.359542	-0.101395
High	Q9Y4L1	Hypoxia up-regulated protein 1	HYOU1	12	82.1	74.1	126.2	117.5	0.902558	0.931062	-0.147909	-0.103051
Medium	Q9H8H0	Nucleolar protein 11	NOL11	1	94.9	110.1	101	94	1.16017	0.930693	0.214334	-0.103623
High	O00743	Serine/threonine-protein phosphatase 6 catalytic subunit	PPP6C	3	81.4	82.7	122.2	113.7	1.01597	0.930442	0.0228585	-0.104012
Medium	P28370	Probable global transcription activator SNF2L1	SMARCA1	1	59.2	67.8	141.5	131.6	1.14527	0.930035	0.195688	-0.104643
High	O43491	Band 4.1-like protein 2	EPB41L2	1	93.2	103.2	105.5	98.1	1.1073	0.929858	0.147041	-0.104918
High	P07948	Tyrosine-protein kinase Lyn	LYN	6	72.1	99.6	118.3	110	1.38141	0.929839	0.466146	-0.104947
High	P62910	60S ribosomal protein L32	RPL32	2	107	92.8	103.8	96.5	0.86729	0.929672	-0.205414	-0.105206
Medium	P11171	Protein 4.1	EPB41	1	80.9	95.1	116.1	107.9	1.17553	0.929371	0.233306	-0.105673
High	Q9UJZ1	Stomatin-like protein 2, mitochondrial	STOML2	2	38.6	44.6	164.2	152.6	1.15544	0.929354	0.208443	-0.105699
High	P49773	Histidine triad nucleotide-binding protein 1	HINT1	4	107.2	103.8	98	91	0.968284	0.928571	-0.0464985	-0.106915
High	B5ME19	Eukaryotic translation initiation factor 3 subunit C-like protein	EIF3CL	3	89.5	97.5	110.5	102.6	1.08939	0.928507	0.123515	-0.107016
High	P62805	Histone H4	HIST1H4A	6	91	66.3	125.9	116.8	0.728571	0.92772	-0.456858	-0.108238
High	Q12996	Cleavage stimulation factor subunit 3	CSTF3	1	100.8	118	94	87.1	1.17063	0.926596	0.227291	-0.109988
High	Q9H2U2	Inorganic pyrophosphatase 2, mitochondrial	PPA2	6	70.7	72.5	133.3	123.5	1.02546	0.926482	0.0362708	-0.110166
High	Q99536	Synaptic vesicle membrane protein VAT-1 homolog	VAT1	7	134.6	123.1	73.9	68.4	0.914562	0.925575	-0.128848	-0.111578
High	Q96FW1	Ubiquitin thioesterase OTUB1	OTUB1	5	88.7	91.4	114.2	105.7	1.03044	0.925569	0.0432601	-0.111587
High	P14735	Insulin-degrading enzyme	IDE	1	105.4	102.5	99.8	92.3	0.972486	0.92485	-0.040251	-0.112709
High	Q16539	Mitogen-activated protein kinase 14	MAPK14	4	59	63	144.5	133.6	1.0678	0.924567	0.0946369	-0.113149
High	P46977	Dolichyl-diphosphooligosaccharide--protein glycosyltransferase subunit STT3A	STT3A	1	80	88.4	120.4	111.3	1.105	0.924419	0.144046	-0.113382
Medium	P09661	U2 small nuclear ribonucleoprotein A'	SNRPA1	1	88.9	77.1	121.6	112.4	0.867267	0.924342	-0.205453	-0.113501
High	Q9NSE4	Isoleucine--tRNA ligase, mitochondrial	IARS2	2	94.3	104.9	104.3	96.4	1.11241	0.924257	0.153685	-0.113634
High	P23526	Adenosylhomocysteinase	AHCY	4	118.8	108.6	89.7	82.9	0.914141	0.924192	-0.129511	-0.113736
Medium	P83881	60S ribosomal protein L36a	RPL36A	1	97.5	101.9	104.3	96.3	1.04513	0.923298	0.0636799	-0.115131
High	Q9UHQ9	NADH-cytochrome b5 reductase 1	CYB5R1	3	94	108.3	102.8	94.9	1.15213	0.923152	0.204301	-0.11536
High	Q96AE4	Far upstream element-binding protein 1	FUBP1	5	81.6	91.7	117.9	108.8	1.12377	0.922816	0.168353	-0.115885
High	P49750	YLP motif-containing protein 1	YLPM1	1	53.1	56.2	151.2	139.5	1.05838	0.922619	0.0818583	-0.116193
High	P0DN76	Splicing factor U2AF 35 kDa subunit-like protein	U2AF1L5	2	46.3	49	158.5	146.2	1.05832	0.922397	0.0817696	-0.11654
High	P67809	Nuclease-sensitive element-binding protein 1	YBX1	7	132	125.7	74.1	68.3	0.952273	0.921727	-0.0705533	-0.117588
High	Q9Y276	Mitochondrial chaperone BCS1	BCS1L	1	46.8	56.6	154.4	142.2	1.2094	0.920984	0.274294	-0.118751
High	Q15121	Astrocytic phosphoprotein PEA-15	PEA15	3	121.4	124.3	80.4	74	1.02389	0.920398	0.0340579	-0.11967
High	P20039	HLA class II histocompatibility antigen, DRB1-11 beta chain	HLA-DRB1	1	99.4	127.6	90.1	82.9	1.2837	0.920089	0.360311	-0.120155
High	Q9Y2T2	AP-3 complex subunit mu-1	AP3M1	2	71.4	84.2	127.3	117.1	1.17927	0.919874	0.237896	-0.120491
High	P07910	Heterogeneous nuclear ribonucleoproteins C1/C2	HNRNPC	10	98.4	58.6	126.6	116.4	0.595528	0.919431	-0.747758	-0.121186
High	P52597	Heterogeneous nuclear ribonucleoprotein F	HNRNPF	7	73.5	82.4	127.2	116.8	1.12109	0.918239	0.1649	-0.123058
High	Q9HAV7	GrpE protein homolog 1, mitochondrial	GRPEL1	3	63.7	60.5	143.8	131.9	0.949765	0.917246	-0.0743582	-0.124619
High	P60903	Protein S100-A10	S100A10	2	125.1	130.2	75.5	69.2	1.04077	0.916556	0.0576477	-0.125705
High	Q14165	Malectin	MLEC	2	62.1	67.6	141.1	129.3	1.08857	0.916371	0.12243	-0.125996
High	P43307	Translocon-associated protein subunit alpha	SSR1	2	45.1	44.3	162.1	148.5	0.982262	0.916101	-0.0258207	-0.126421
High	P61626	Lysozyme C	LYZ	7	98.4	134.9	87	79.7	1.37093	0.916092	0.45516	-0.126436
High	P08559	Pyruvate dehydrogenase E1 component subunit alpha, somatic form, mitochondrial	PDHA1	5	77.7	78.4	127.3	116.6	1.00901	0.915947	0.0129391	-0.126665
High	P50135	Histamine N-methyltransferase	HNMT	2	122.7	129.4	77.2	70.7	1.0546	0.915803	0.0767024	-0.126891
High	Q99623	Prohibitin-2	PHB2	12	40.7	43.5	164.8	150.9	1.0688	0.915655	0.0959866	-0.127123
High	P52594	Arf-GAP domain and FG repeat-containing protein 1	AGFG1	1	84.6	104.7	110	100.7	1.23759	0.915455	0.307532	-0.12744
High	Q16831	Uridine phosphorylase 1	UPP1	1	65.8	77.1	134.2	122.8	1.17173	0.915052	0.228643	-0.128074
Medium	P20020	Plasma membrane calcium-transporting ATPase 1	ATP2B1	1	83.8	87	119.7	109.5	1.03819	0.914787	0.0540652	-0.128492
High	P29144	Tripeptidyl-peptidase 2	TPP2	1	72.1	78.6	130.2	119.1	1.09015	0.914747	0.12453	-0.128556
High	Q15637	Splicing factor 1	SF1	2	105.3	107.3	97.9	89.5	1.01899	0.914198	0.0271446	-0.129421
High	P50213	Isocitrate dehydrogenase [NAD] subunit alpha, mitochondrial	IDH3A	4	76.6	78.2	128.1	117.1	1.02089	0.91413	0.0298242	-0.129529
Medium	Q9BXE9	Vomeronasal type-1 receptor 3	VN1R3	1	46.4	37.3	165.3	151	0.803879	0.913491	-0.314949	-0.130538
High	Q15369	Transcription elongation factor B polypeptide 1	TCEB1	1	90	79.1	120.7	110.2	0.878889	0.913007	-0.186247	-0.131301
High	P61006	Ras-related protein Rab-8A	RAB8A	1	87.7	99.2	111.4	101.7	1.13113	0.912926	0.177763	-0.13143
High	A5YKK6	CCR4-NOT transcription complex subunit 1	CNOT1	1	65.6	73.3	136.5	124.6	1.11738	0.912821	0.160117	-0.131597
High	Q13501	Sequestosome-1	SQSTM1	2	88.5	79.6	121.3	110.7	0.899435	0.912613	-0.152909	-0.131924
High	Q5JSL3	Dedicator of cytokinesis protein 11	DOCK11	1	85.5	97	113.7	103.7	1.1345	0.912049	0.18206	-0.132816
High	P04040	Catalase	CAT	14	113.1	109.1	93	84.8	0.964633	0.911828	-0.0519478	-0.133166
High	O15117	FYN-binding protein	FYB	1	113.8	111.3	91.5	83.4	0.978032	0.911475	-0.032047	-0.133724
High	Q15717	ELAV-like protein 1	ELAVL1	2	80.2	84.8	123	112.1	1.05736	0.911382	0.080462	-0.133872
High	P83731	60S ribosomal protein L24	RPL24	2	77	71.4	131.6	119.9	0.927273	0.911094	-0.108934	-0.134328
High	Q6IAA8	Ragulator complex protein LAMTOR1	LAMTOR1	1	124.3	143.1	69.4	63.2	1.15125	0.910663	0.203197	-0.135011
High	Q15036	Sorting nexin-17	SNX17	1	91.6	86.2	116.3	105.9	0.941048	0.910576	-0.0876597	-0.135149
High	O75390	Citrate synthase, mitochondrial	CS	7	67.3	69.2	137.9	125.5	1.02823	0.91008	0.0401655	-0.135935
High	P23368	NAD-dependent malic enzyme, mitochondrial	ME2	4	56.3	62.4	147.3	134	1.10835	0.909708	0.148411	-0.136524
High	P42338	Phosphatidylinositol 4,5-bisphosphate 3-kinase catalytic subunit beta isoform	PIK3CB	1	75.4	92.4	121.6	110.6	1.22546	0.909539	0.293328	-0.136792
Medium	Q5EBM0	UMP-CMP kinase 2, mitochondrial	CMPK2	1	124	127.6	77.8	70.7	1.02903	0.90874	0.0412882	-0.13806
High	Q99798	Aconitate hydratase, mitochondrial	ACO2	11	60.5	67.5	142.6	129.5	1.1157	0.908135	0.157952	-0.139022
High	Q96BY6	Dedicator of cytokinesis protein 10	DOCK10	3	112.9	135.6	79.4	72.1	1.20106	0.90806	0.264312	-0.13914
High	Q96CV9	Optineurin	OPTN	1	73.4	102.6	117.4	106.6	1.39782	0.908007	0.483179	-0.139225
High	P61247	40S ribosomal protein S3a	RPS3A	8	103.5	98	104.1	94.5	0.94686	0.907781	-0.0787771	-0.139584
High	P27707	Deoxycytidine kinase	DCK	1	58	77.6	138.6	125.8	1.33793	0.907648	0.420004	-0.139795
High	P51970	NADH dehydrogenase [ubiquinone] 1 alpha subcomplex subunit 8	NDUFA8	1	52.3	63.7	148.9	135.1	1.21797	0.90732	0.284482	-0.140316
High	Q7Z4W1	L-xylulose reductase	DCXR	1	91	101.3	108.9	98.8	1.11319	0.907254	0.154696	-0.140421
High	Q6L8Q7	2',5'-phosphodiesterase 12	PDE12	1	79	90.8	120.7	109.5	1.14937	0.907208	0.20084	-0.140495
High	Q9Y3F4	Serine-threonine kinase receptor-associated protein	STRAP	3	84.5	100.4	112.8	102.3	1.18817	0.906915	0.248736	-0.140961
High	Q8N8A2	Serine/threonine-protein phosphatase 6 regulatory ankyrin repeat subunit B	ANKRD44	2	70.3	82.1	129.8	117.7	1.16785	0.90678	0.223858	-0.141176
High	P36542	ATP synthase subunit gamma, mitochondrial	ATP5C1	6	83.3	79.6	124.3	112.7	0.955582	0.906677	-0.0655481	-0.141339
High	A0MZ66	Shootin-1	SHTN1	6	83.4	78.4	124.9	113.2	0.940048	0.906325	-0.0891937	-0.1419
High	P05388	60S acidic ribosomal protein P0	RPLP0	11	109.8	109.3	94.9	86	0.995446	0.906217	-0.00658465	-0.142071
High	P07954	Fumarate hydratase, mitochondrial	FH	10	89.2	83.2	119.4	108.2	0.932735	0.906198	-0.10046	-0.142102
High	P62304	Small nuclear ribonucleoprotein E	SNRPE	1	135.4	138.9	66	59.8	1.02585	0.906061	0.0368189	-0.142321
High	O43252	Bifunctional 3'-phosphoadenosine 5'-phosphosulfate synthase 1	PAPSS1	2	104.5	107.4	98.7	89.4	1.02775	0.905775	0.0394911	-0.142775
High	Q9UNZ2	NSFL1 cofactor p47	NSFL1C	2	124.2	126.4	78.4	71	1.01771	0.905612	0.0253313	-0.143035
High	P55884	Eukaryotic translation initiation factor 3 subunit B	EIF3B	1	73.8	105.1	116.1	105	1.42412	0.904393	0.51007	-0.144979
High	P41208	Centrin-2	CETN2	1	104.4	110.6	97.2	87.9	1.05939	0.904321	0.0832297	-0.145093
High	O00233	26S proteasome non-ATPase regulatory subunit 9	PSMD9	1	98.5	127.3	91.5	82.7	1.29239	0.903825	0.370037	-0.145884
High	P30042	ES1 protein homolog, mitochondrial	C21orf33	3	79.6	85.4	123.5	111.6	1.07286	0.903644	0.101468	-0.146174
High	Q9NYU2	UDP-glucose:glycoprotein glucosyltransferase 1	UGGT1	18	71.6	77.7	131.7	119	1.0852	0.903569	0.117955	-0.146294
High	Q7Z5R6	Amyloid beta A4 precursor protein-binding family B member 1-interacting protein	APBB1IP	2	83.1	87.1	120.8	109.1	1.04813	0.903146	0.0678242	-0.146969
High	P30533	Alpha-2-macroglobulin receptor-associated protein	LRPAP1	6	93.2	85.4	116.3	105	0.916309	0.902837	-0.126094	-0.147462
High	Q01432	AMP deaminase 3	AMPD3	1	110.7	116.4	90.9	82	1.05149	0.90209	0.0724358	-0.148656
High	Q09028	Histone-binding protein RBBP4	RBBP4	3	89	98.6	111.7	100.7	1.10787	0.901522	0.147782	-0.149566
High	O14617	AP-3 complex subunit delta-1	AP3D1	2	80.1	84.7	123.7	111.5	1.05743	0.901374	0.0805597	-0.149802
High	O75832	26S proteasome non-ATPase regulatory subunit 10	PSMD10	3	93.8	92.7	112.3	101.2	0.988273	0.901158	-0.0170186	-0.150149
High	P30101	Protein disulfide-isomerase A3	PDIA3	35	71.4	75.6	133.1	119.9	1.05882	0.900826	0.0824622	-0.150679
High	Q16401	26S proteasome non-ATPase regulatory subunit 5	PSMD5	2	63.7	71.8	139.1	125.3	1.12716	0.900791	0.17269	-0.150736
Medium	Q8ND56	Protein LSM14 homolog A	LSM14A	1	140.3	104.8	81.5	73.4	0.746971	0.900613	-0.420876	-0.15102
High	Q9Y399	28S ribosomal protein S2, mitochondrial	MRPS2	1	65	85.2	131.4	118.3	1.31077	0.900304	0.390414	-0.151515
High	Q53T59	HCLS1-binding protein 3	HS1BP3	2	121	94.9	96.9	87.2	0.784298	0.899897	-0.350527	-0.152169
High	Q9NX08	COMM domain-containing protein 8	COMMD8	1	80.7	76.5	127.8	115	0.947955	0.899844	-0.0771089	-0.152254
Medium	O60256	Phosphoribosyl pyrophosphate synthase-associated protein 2	PRPSAP2	1	88.8	99.2	111.6	100.4	1.11712	0.899642	0.15978	-0.152578
High	Q12873	Chromodomain-helicase-DNA-binding protein 3	CHD3	1	63.5	79.8	135.2	121.5	1.25669	0.898669	0.329632	-0.154139
High	O14976	Cyclin-G-associated kinase	GAK	2	101.6	113.4	97.5	87.6	1.11614	0.898462	0.15852	-0.154471
High	P62249	40S ribosomal protein S16	RPS16	4	83.8	66.6	131.5	118.1	0.794749	0.898099	-0.331428	-0.155054
High	Q9BX68	Histidine triad nucleotide-binding protein 2, mitochondrial	HINT2	2	74	78	130.7	117.3	1.05405	0.897475	0.0759489	-0.156056
High	Q12768	WASH complex subunit strumpellin	KIAA0196	1	57.3	65.9	145.9	130.9	1.15009	0.89719	0.201743	-0.156515
High	O15145	Actin-related protein 2/3 complex subunit 3	ARPC3	9	118	114.1	88.5	79.4	0.966949	0.897175	-0.0484881	-0.156538
High	P17655	Calpain-2 catalytic subunit	CAPN2	6	75.6	80.9	128.3	115.1	1.07011	0.897116	0.0977535	-0.156633
High	P30043	Flavin reductase (NADPH)	BLVRB	7	114.7	80.9	107.7	96.6	0.705318	0.896936	-0.503654	-0.156923
High	Q9Y4E8	Ubiquitin carboxyl-terminal hydrolase 15	USP15	1	55.9	89.4	134.3	120.4	1.59928	0.8965	0.677427	-0.157624
High	Q6XQN6	Nicotinate phosphoribosyltransferase	NAPRT	6	89.2	102	110.1	98.7	1.1435	0.896458	0.193454	-0.157692
High	P10809	60 kDa heat shock protein, mitochondrial	HSPD1	33	52.4	49.2	157.4	141	0.938931	0.895807	-0.0909085	-0.15874
High	P60866	40S ribosomal protein S20	RPS20	1	75.8	64.9	136.8	122.5	0.856201	0.895468	-0.223979	-0.159286
High	O75563	Src kinase-associated phosphoprotein 2	SKAP2	5	95.8	111.3	101.8	91.1	1.1618	0.894892	0.216356	-0.160215
High	Q9H845	Acyl-CoA dehydrogenase family member 9, mitochondrial	ACAD9	4	71.7	80.5	130.8	117	1.12273	0.894495	0.167016	-0.160854
High	P53597	Succinyl-CoA ligase [ADP/GDP-forming] subunit alpha, mitochondrial	SUCLG1	4	68.7	68.1	139	124.3	0.991266	0.894245	-0.0126553	-0.161259
High	O43684	Mitotic checkpoint protein BUB3	BUB3	1	62.9	77.6	137	122.5	1.2337	0.894161	0.302997	-0.161394
High	P07384	Calpain-1 catalytic subunit	CAPN1	7	117.7	132.1	79.3	70.9	1.12234	0.894073	0.166516	-0.161535
High	Q15436	Protein transport protein Sec23A	SEC23A	3	78.7	83.5	125.5	112.2	1.06099	0.894024	0.0854126	-0.161615
High	Q13217	DnaJ homolog subfamily C member 3	DNAJC3	4	92.3	88.2	115.9	103.5	0.95558	0.893011	-0.065552	-0.16325
High	Q13162	Peroxiredoxin-4	PRDX4	3	63.4	59.7	146.3	130.6	0.94164	0.892686	-0.0867519	-0.163775
High	P25705	ATP synthase subunit alpha, mitochondrial	ATP5A1	30	74.5	64.7	137.8	123	0.868456	0.892598	-0.203475	-0.163918
High	P42126	Enoyl-CoA delta isomerase 1, mitochondrial	ECI1	2	81.5	85.9	122.9	109.7	1.05399	0.892596	0.0758581	-0.163921
High	Q96I99	Succinyl-CoA ligase [GDP-forming] subunit beta, mitochondrial	SUCLG2	6	64.6	68	141.3	126.1	1.05263	0.892427	0.0740006	-0.164193
High	P27824	Calnexin	CANX	13	67	72.9	137.5	122.7	1.08806	0.892364	0.121758	-0.164296
High	P25398	40S ribosomal protein S12	RPS12	6	101.4	102.5	103.7	92.5	1.01085	0.891996	0.0155663	-0.164891
High	Q9Y285	Phenylalanine--tRNA ligase alpha subunit	FARSA	1	93.9	99.7	109.1	97.3	1.06177	0.891842	0.0864683	-0.165139
High	P13760	HLA class II histocompatibility antigen, DRB1-4 beta chain	HLA-DRB1	2	99.5	120.4	95.2	84.9	1.21005	0.891807	0.275067	-0.165197
High	Q9UNM6	26S proteasome non-ATPase regulatory subunit 13	PSMD13	12	56.2	59.3	150.4	134.1	1.05516	0.891622	0.077462	-0.165495
High	P09382	Galectin-1	LGALS1	10	113.1	83.3	107.7	96	0.736516	0.891365	-0.441211	-0.165912
High	P50151	Guanine nucleotide-binding protein G(I)/G(S)/G(O) subunit gamma-10	GNG10	1	76	94.5	121.4	108.2	1.24342	0.891269	0.314315	-0.166068
High	P43304	Glycerol-3-phosphate dehydrogenase, mitochondrial	GPD2	7	67.5	71.2	138.2	123.1	1.05481	0.890738	0.0769897	-0.166927
High	P05198	Eukaryotic translation initiation factor 2 subunit 1	EIF2S1	3	123.8	141.5	71.3	63.5	1.14297	0.890603	0.192791	-0.167145
High	P22626	Heterogeneous nuclear ribonucleoproteins A2/B1	HNRNPA2B1	16	77.8	77.6	129.4	115.2	0.997429	0.890263	-0.0037135	-0.167697
High	P48147	Prolyl endopeptidase	PREP	2	104.2	97	105.2	93.6	0.930902	0.889734	-0.103299	-0.168554
High	Q9UHB9	Signal recognition particle subunit SRP68	SRP68	3	95.6	88.3	114.5	101.7	0.92364	0.88821	-0.114597	-0.171028
High	P38646	Stress-70 protein, mitochondrial	HSPA9	26	80.7	74.6	129.6	115.1	0.924411	0.888117	-0.113393	-0.171178
High	Q5S007	Leucine-rich repeat serine/threonine-protein kinase 2	LRRK2	1	58.8	74	141.5	125.6	1.2585	0.887633	0.331709	-0.171966
High	O95202	LETM1 and EF-hand domain-containing protein 1, mitochondrial	LETM1	1	64.3	70.7	140.4	124.6	1.09953	0.887464	0.136891	-0.172239
High	P23528	Cofilin-1	CFL1	14	141.5	102.8	82.5	73.2	0.726502	0.887273	-0.460962	-0.17255
High	Q9P0J1	[Pyruvate dehydrogenase [acetyl-transferring]]-phosphatase 1, mitochondrial	PDP1	1	60.7	69	143.3	127	1.13674	0.886253	0.1849	-0.17421
High	P16284	Platelet endothelial cell adhesion molecule	PECAM1	2	107	101	101.8	90.2	0.943925	0.886051	-0.0832555	-0.174538
High	Q96J02	E3 ubiquitin-protein ligase Itchy homolog	ITCH	1	87.4	87.2	119.5	105.8	0.997712	0.885356	-0.00330514	-0.175671
High	Q92888	Rho guanine nucleotide exchange factor 1	ARHGEF1	4	98.7	90.9	111.6	98.8	0.920973	0.885305	-0.11877	-0.175754
High	O75937	DnaJ homolog subfamily C member 8	DNAJC8	2	125.7	138.6	72	63.7	1.10263	0.884722	0.140943	-0.176704
High	P63172	Dynein light chain Tctex-type 1	DYNLT1	1	71	110.5	115.9	102.5	1.55634	0.884383	0.638155	-0.177257
Medium	Q86VB7	Scavenger receptor cysteine-rich type 1 protein M130	CD163	1	132.2	86.9	96	84.9	0.657337	0.884375	-0.605294	-0.17727
High	O75934	Pre-mRNA-splicing factor SPF27	BCAS2	1	66.3	73.8	138	122	1.11312	0.884058	0.154612	-0.177787
High	P61964	WD repeat-containing protein 5	WDR5	1	61.9	63.2	146	129	1.021	0.883562	0.0299851	-0.178597
High	Q92973	Transportin-1	TNPO1	7	59.6	62.4	147.7	130.4	1.04698	0.882871	0.0662337	-0.179726
High	Q9UL15	BAG family molecular chaperone regulator 5	BAG5	1	81.1	79.4	127.2	112.3	0.979038	0.882862	-0.0305629	-0.179741
High	Q9Y6M9	NADH dehydrogenase [ubiquinone] 1 beta subcomplex subunit 9	NDUFB9	1	48.1	53.1	158.7	140.1	1.10395	0.882798	0.142675	-0.179845
Medium	P53007	Tricarboxylate transport protein, mitochondrial	SLC25A1	1	81.8	75.4	129	113.8	0.92176	0.882171	-0.117536	-0.180871
High	P24534	Elongation factor 1-beta	EEF1B2	4	155.2	123.5	64.4	56.8	0.795747	0.881988	-0.329618	-0.18117
High	P38117	Electron transfer flavoprotein subunit beta	ETFB	3	81.9	75.2	129.1	113.8	0.918193	0.881487	-0.123131	-0.181988
High	Q8IWB7	WD repeat and FYVE domain-containing protein 1	WDFY1	1	59.6	89.8	133.3	117.4	1.50671	0.88072	0.591403	-0.183244
High	P49756	RNA-binding protein 25	RBM25	2	63.7	65.3	144.1	126.9	1.02512	0.880638	0.0357896	-0.183378
High	Q8WXF1	Paraspeckle component 1	PSPC1	3	66.8	73.8	138	121.4	1.10479	0.87971	0.143773	-0.1849
High	P04632	Calpain small subunit 1	CAPNS1	7	89.4	100.4	111.9	98.4	1.12304	0.879357	0.167413	-0.18548
High	Q8N1G4	Leucine-rich repeat-containing protein 47	LRRC47	1	79.4	75.3	130.5	114.7	0.948363	0.878927	-0.0764891	-0.186184
High	P35670	Copper-transporting ATPase 2	ATP7B	1	90	80.6	122.1	107.3	0.895556	0.878788	-0.159145	-0.186413
High	O95299	NADH dehydrogenase [ubiquinone] 1 alpha subcomplex subunit 10, mitochondrial	NDUFA10	3	34.9	47.4	169.1	148.5	1.35817	0.878179	0.44166	-0.187414
High	O94804	Serine/threonine-protein kinase 10	STK10	8	73.2	72.2	135.6	119	0.986339	0.877581	-0.0198448	-0.188396
High	P26447	Protein S100-A4	S100A4	5	88.4	98.5	113.5	99.6	1.11425	0.877533	0.156077	-0.188475
High	Q15080	Neutrophil cytosol factor 4	NCF4	9	64.5	73.8	139.4	122.3	1.14419	0.877331	0.194322	-0.188806
High	Q9BTZ2	Dehydrogenase/reductase SDR family member 4	DHRS4	3	85.3	93.2	118	103.5	1.09261	0.877119	0.127784	-0.189156
High	O15305	Phosphomannomutase 2	PMM2	1	125.4	121.1	81.8	71.7	0.96571	0.876528	-0.0503385	-0.190128
High	P61769	Beta-2-microglobulin	B2M	3	86.7	118.6	103.8	90.9	1.36794	0.875723	0.452	-0.191454
High	P35914	Hydroxymethylglutaryl-CoA lyase, mitochondrial	HMGCL	5	59.1	56.5	151.7	132.8	0.956007	0.875412	-0.0649073	-0.191966
High	P56385	ATP synthase subunit e, mitochondrial	ATP5I	3	77.8	72.3	133.3	116.6	0.929306	0.874719	-0.105775	-0.193109
High	Q9BZL1	Ubiquitin-like protein 5	UBL5	1	76.5	66.7	137	119.8	0.871895	0.874453	-0.197773	-0.193548
High	O75436	Vacuolar protein sorting-associated protein 26A	VPS26A	3	94	101.6	109.1	95.4	1.08085	0.874427	0.112168	-0.19359
High	P62081	40S ribosomal protein S7	RPS7	5	96.2	81.3	118.7	103.7	0.845114	0.873631	-0.242782	-0.194904
High	Q5JTV8	Torsin-1A-interacting protein 1	TOR1AIP1	2	83.3	85.7	123.3	107.7	1.02881	0.873479	0.0409787	-0.195155
High	P42765	3-ketoacyl-CoA thiolase, mitochondrial	ACAA2	12	105	87.9	110.6	96.4	0.837143	0.871609	-0.256454	-0.198246
High	Q16836	Hydroxyacyl-coenzyme A dehydrogenase, mitochondrial	HADH	6	72.5	62.6	141.6	123.4	0.863448	0.871469	-0.211818	-0.198479
High	P54709	Sodium/potassium-transporting ATPase subunit beta-3	ATP1B3	1	70.5	79.5	133.6	116.4	1.12766	0.871257	0.173332	-0.198829
High	P39023	60S ribosomal protein L3	RPL3	4	80.9	71.6	132.3	115.2	0.885043	0.870748	-0.17618	-0.199672
High	P31930	Cytochrome b-c1 complex subunit 1, mitochondrial	UQCRC1	16	46.5	48.5	163.1	142	1.04301	0.870632	0.060754	-0.199866
Medium	Q9HCK5	Protein argonaute-4	AGO4	1	83.1	81.8	125.7	109.4	0.984356	0.870326	-0.0227476	-0.200372
High	P04844	Dolichyl-diphosphooligosaccharide--protein glycosyltransferase subunit 2	RPN2	9	48.1	50.1	161.4	140.4	1.04158	0.869888	0.0587737	-0.201098
High	O95782	AP-2 complex subunit alpha-1	AP2A1	4	95.9	103.3	107.4	93.4	1.07716	0.869646	0.107238	-0.2015
High	P82673	28S ribosomal protein S35, mitochondrial	MRPS35	2	77.1	77.2	131.5	114.3	1.0013	0.869202	0.00186999	-0.202237
Medium	P08236	Beta-glucuronidase	GUSB	1	63.6	60.8	147.5	128.1	0.955975	0.868475	-0.0649554	-0.203444
High	P55809	Succinyl-CoA:3-ketoacid coenzyme A transferase 1, mitochondrial	OXCT1	1	59.6	56.6	151.9	131.8	0.949664	0.867676	-0.0745103	-0.204771
High	P30536	Translocator protein	TSPO	1	141.9	97.5	86	74.6	0.687104	0.867442	-0.5414	-0.205161
High	P30084	Enoyl-CoA hydratase, mitochondrial	ECHS1	10	81.7	79.6	127.9	110.9	0.974296	0.867084	-0.0375676	-0.205757
High	Q15392	Delta(24)-sterol reductase	DHCR24	3	115.7	148.8	72.6	62.9	1.28608	0.866391	0.362986	-0.20691
High	P51452	Dual specificity protein phosphatase 3	DUSP3	2	105.1	94.3	107.6	93.1	0.897241	0.865242	-0.156433	-0.208825
High	P52306	Rap1 GTPase-GDP dissociation stimulator 1	RAP1GDS1	3	92.6	95.7	113.5	98.2	1.03348	0.865198	0.0475067	-0.208897
High	Q5JPE7	Nodal modulator 2	NOMO2	3	71.3	68.7	139.4	120.6	0.963534	0.865136	-0.053592	-0.209001
High	P62280	40S ribosomal protein S11	RPS11	5	86.9	78.5	125.8	108.8	0.903337	0.864865	-0.146664	-0.209453
High	O75822	Eukaryotic translation initiation factor 3 subunit J	EIF3J	1	120.7	143.2	73	63.1	1.18641	0.864384	0.246606	-0.210256
High	P40939	Trifunctional enzyme subunit alpha, mitochondrial	HADHA	29	79.1	70.7	134.2	116	0.893805	0.864382	-0.161967	-0.21026
High	P08648	Integrin alpha-5	ITGA5	2	41.2	39.9	171.2	147.7	0.968447	0.862734	-0.0462556	-0.213013
High	P50454	Serpin H1	SERPINH1	2	107	108.5	99	85.4	1.01402	0.862626	0.0200842	-0.213192
High	O75955	Flotillin-1	FLOT1	1	120.7	100.6	95.9	82.7	0.833471	0.862357	-0.262795	-0.213643
High	Q71DI3	Histone H3.2	HIST2H3A	1	60.6	31.3	165.5	142.6	0.516502	0.861631	-0.953155	-0.214857
High	Q08J23	tRNA (cytosine(34)-C(5))-methyltransferase	NSUN2	3	67.6	71.5	140.2	120.8	1.05769	0.861626	0.08092	-0.214866
High	P43652	Afamin	AFM	8	15.3	13.5	199.4	171.8	0.882353	0.861585	-0.180572	-0.214935
High	P27694	Replication protein A 70 kDa DNA-binding subunit	RPA1	1	46.3	48.2	164.2	141.3	1.04104	0.860536	0.058021	-0.216693
High	P42768	Wiskott-Aldrich syndrome protein	WAS	2	67.7	63	144.8	124.6	0.930576	0.860497	-0.103804	-0.216758
High	P26640	Valine--tRNA ligase	VARS	5	86.3	96	117	100.6	1.1124	0.859829	0.153674	-0.217878
High	P19474	E3 ubiquitin-protein ligase TRIM21	TRIM21	5	69	98.1	125.3	107.6	1.42174	0.858739	0.507657	-0.219708
High	O43390	Heterogeneous nuclear ribonucleoprotein R	HNRNPR	5	58.7	61.3	150.7	129.4	1.04429	0.85866	0.0625266	-0.219842
High	P40926	Malate dehydrogenase, mitochondrial	MDH2	17	86.6	86.2	122.3	105	0.995381	0.858545	-0.00667916	-0.220035
High	Q9UK76	Hematological and neurological expressed 1 protein	HN1	2	127.6	121.5	81.2	69.7	0.952194	0.858374	-0.070672	-0.220321
High	Q9UNL2	Translocon-associated protein subunit gamma	SSR3	1	121.5	125.4	82.4	70.7	1.0321	0.85801	0.045581	-0.220934
High	O95168	NADH dehydrogenase [ubiquinone] 1 beta subcomplex subunit 4	NDUFB4	1	74.4	76.5	134.1	115	1.02823	0.857569	0.0401571	-0.221675
High	O60234	Glia maturation factor gamma	GMFG	2	92.8	88.1	117.9	101.1	0.949353	0.857506	-0.0749828	-0.221781
High	P46734	Dual specificity mitogen-activated protein kinase kinase 3	MAP2K3	1	84.6	102.4	114.8	98.3	1.2104	0.856272	0.275486	-0.223859
Medium	P63098	Calcineurin subunit B type 1	PPP3R1	1	81.9	78.1	129.3	110.7	0.953602	0.856148	-0.0685409	-0.224067
High	P13798	Acylamino-acid-releasing enzyme	APEH	1	90.4	138.1	92.4	79.1	1.52765	0.856061	0.611319	-0.224215
High	P55769	NHP2-like protein 1	SNU13	1	80	83.6	127.5	108.9	1.045	0.854118	0.0635029	-0.227493
High	Q96P47	Arf-GAP with GTPase, ANK repeat and PH domain-containing protein 3	AGAP3	1	89.9	96.8	115.1	98.2	1.07675	0.853171	0.106686	-0.229093
High	Q9P0J7	E3 ubiquitin-protein ligase KCMF1	KCMF1	1	100.6	116.2	99	84.3	1.15507	0.851515	0.20798	-0.231896
High	Q99933	BAG family molecular chaperone regulator 1	BAG1	2	86.1	116.4	106.7	90.8	1.35192	0.850984	0.435006	-0.232796
High	P35613	Basigin	BSG	1	106.6	112.8	97.6	83	1.05816	0.85041	0.0815596	-0.23377
High	P61254	60S ribosomal protein L26	RPL26	2	107.9	73.6	118.1	100.4	0.682113	0.850127	-0.551917	-0.23425
High	P55084	Trifunctional enzyme subunit beta, mitochondrial	HADHB	11	84.2	72.1	131.8	112	0.856295	0.849772	-0.223821	-0.234852
High	Q9NR19	Acetyl-coenzyme A synthetase, cytoplasmic	ACSS2	1	79.2	107.8	115.1	97.8	1.36111	0.849696	0.444785	-0.234981
High	P07332	Tyrosine-protein kinase Fes/Fps	FES	1	57.7	87.9	137.6	116.7	1.5234	0.84811	0.607292	-0.237676
High	O00264	Membrane-associated progesterone receptor component 1	PGRMC1	1	116.2	115	91.4	77.4	0.989673	0.846827	-0.0149762	-0.239861
High	Q9BQE3	Tubulin alpha-1C chain	TUBA1C	1	75.3	83.7	130.5	110.5	1.11155	0.846743	0.152578	-0.240003
High	P78417	Glutathione S-transferase omega-1	GSTO1	7	135.9	116.1	80.2	67.9	0.854305	0.846633	-0.227177	-0.240191
High	O94979	Protein transport protein Sec31A	SEC31A	4	102.3	88.2	113.4	96	0.86217	0.846561	-0.213956	-0.240314
Medium	O95460	Matrilin-4	MATN4	1	103.2	70.2	122.7	103.8	0.680233	0.845966	-0.5559	-0.241329
High	P14314	Glucosidase 2 subunit beta	PRKCSH	12	64.5	63.6	147.3	124.6	0.986047	0.845893	-0.0202724	-0.241453
High	Q99538	Legumain	LGMN	1	71.5	70.1	140	118.4	0.98042	0.845714	-0.0285288	-0.241758
High	Q8NDH3	Probable aminopeptidase NPEPL1	NPEPL1	2	89.6	95.4	116.5	98.5	1.06473	0.845494	0.0904905	-0.242134
Medium	Q9BRT3	Migration and invasion enhancer 1	MIEN1	1	89.7	104	111.8	94.4	1.15942	0.844365	0.213404	-0.244061
High	P48960	CD97 antigen	CD97	7	45.7	64.9	157	132.4	1.42013	0.843312	0.506024	-0.245861
High	P61221	ATP-binding cassette sub-family E member 1	ABCE1	1	80.6	100.8	118.6	100	1.25062	0.84317	0.322644	-0.246104
High	P30040	Endoplasmic reticulum resident protein 29	ERP29	9	90.3	89.3	119.7	100.8	0.988926	0.842105	-0.0160658	-0.247928
High	Q13303	Voltage-gated potassium channel subunit beta-2	KCNAB2	2	104.9	105	103.2	86.9	1.00095	0.842054	0.00137465	-0.248015
High	P13987	CD59 glycoprotein	CD59	1	120.8	93	101.1	85	0.769868	0.840752	-0.377318	-0.250248
High	P11021	78 kDa glucose-regulated protein	HSPA5	38	83.6	76.4	130.4	109.6	0.913876	0.840491	-0.12993	-0.250696
High	O60784	Target of Myb protein 1	TOM1	4	104.6	114	98.7	82.8	1.08987	0.838906	0.124151	-0.253419
High	Q9UBE0	SUMO-activating enzyme subunit 1	SAE1	1	50.7	71.3	151.2	126.7	1.40631	0.837963	0.491916	-0.255042
High	P37108	Signal recognition particle 14 kDa protein	SRP14	1	99.8	60.4	130.5	109.3	0.60521	0.837548	-0.724491	-0.255756
High	P07305	Histone H1.0	H1F0	1	121.8	105.5	94	78.7	0.866174	0.837234	-0.207271	-0.256297
High	Q9UK45	U6 snRNA-associated Sm-like protein LSm7	LSM7	2	117.2	130.5	82.9	69.4	1.11348	0.837153	0.155077	-0.256436
Medium	Q92878	DNA repair protein RAD50	RAD50	1	87.3	93.4	119.4	99.9	1.06987	0.836683	0.0974409	-0.257246
High	Q12965	Unconventional myosin-Ie	MYO1E	1	111.6	107.7	98.4	82.3	0.965054	0.836382	-0.0513188	-0.257766
High	P51991	Heterogeneous nuclear ribonucleoprotein A3	HNRNPA3	7	82.6	86.2	126	105.3	1.04358	0.835714	0.0615461	-0.258918
Medium	P25325	3-mercaptopyruvate sulfurtransferase	MPST	1	105.4	104.2	103.8	86.7	0.988615	0.83526	-0.0165196	-0.259703
High	P36957	Dihydrolipoyllysine-residue succinyltransferase component of 2-oxoglutarate dehydrogenase complex, mitochondrial	DLST	7	66.4	60.6	149	124	0.912651	0.832215	-0.131865	-0.264972
High	Q14257	Reticulocalbin-2	RCN2	2	81.7	79.7	130.3	108.4	0.97552	0.831926	-0.0357564	-0.265472
High	P06576	ATP synthase subunit beta, mitochondrial	ATP5B	20	58.5	59.1	154.2	128.2	1.01026	0.831388	0.0147215	-0.266407
High	O75477	Erlin-1	ERLIN1	2	60.3	72.6	145.9	121.2	1.20398	0.830706	0.267812	-0.26759
High	P20701	Integrin alpha-L	ITGAL	12	62.2	78.6	141.6	117.6	1.26367	0.830508	0.337615	-0.267933
High	Q9BUP3	Oxidoreductase HTATIP2	HTATIP2	2	73.2	81.8	133.9	111.2	1.11749	0.830471	0.160257	-0.267999
High	Q9UKV3	Apoptotic chromatin condensation inducer in the nucleus	ACIN1	3	86.6	96.5	118.6	98.3	1.11432	0.828836	0.156162	-0.270841
High	Q06481	Amyloid-like protein 2	APLP2	1	90.8	90.1	119.8	99.2	0.992291	0.828047	-0.0111652	-0.272216
High	Q9Y2B0	Protein canopy homolog 2	CNPY2	2	82.3	89.2	125	103.5	1.08384	0.828	0.116151	-0.272297
High	O14745	Na(+)/H(+) exchange regulatory cofactor NHE-RF1	SLC9A3R1	1	106.1	131.5	88.9	73.6	1.2394	0.827897	0.309638	-0.272478
High	Q16864	V-type proton ATPase subunit F	ATP6V1F	4	136.5	141.8	66.6	55.1	1.03883	0.827327	0.0549566	-0.27347
Medium	Q9Y450	HBS1-like protein	HBS1L	1	111.4	113.5	95.8	79.2	1.01885	0.826722	0.0269431	-0.274525
High	Q9Y4H4	G-protein-signaling modulator 3	GPSM3	1	121	132.5	80.2	66.3	1.09504	0.826683	0.130985	-0.274593
High	Q92896	Golgi apparatus protein 1	GLG1	3	99.4	104.6	107.3	88.7	1.05231	0.826654	0.0735651	-0.274644
High	Q9H2M9	Rab3 GTPase-activating protein non-catalytic subunit	RAB3GAP2	1	132.3	133.1	73.7	60.9	1.00605	0.826323	0.00869751	-0.275222
High	Q8NF50	Dedicator of cytokinesis protein 8	DOCK8	2	52.2	45.5	165.7	136.6	0.871648	0.824381	-0.198183	-0.278616
High	O94874	E3 UFM1-protein ligase 1	UFL1	1	157.3	94.3	81.4	67.1	0.599491	0.824324	-0.738189	-0.278716
High	P27797	Calreticulin	CALR	22	84.8	79.9	129	106.3	0.942217	0.824031	-0.0858688	-0.279229
High	Q16718	NADH dehydrogenase [ubiquinone] 1 alpha subcomplex subunit 5	NDUFA5	2	54.1	65	154	126.9	1.20148	0.824026	0.264811	-0.279238
High	Q15555	Microtubule-associated protein RP/EB family member 2	MAPRE2	1	103.8	87.1	114.7	94.5	0.839114	0.823888	-0.253062	-0.279479
High	P27105	Erythrocyte band 7 integral membrane protein	STOM	5	38.2	56.9	167.2	137.7	1.48953	0.823565	0.574856	-0.280046
High	Q6WKZ4	Rab11 family-interacting protein 1	RAB11FIP1	1	100	98.8	110.4	90.8	0.988	0.822464	-0.0174171	-0.281976
High	Q9BY43	Charged multivesicular body protein 4a	CHMP4A	1	104.7	100.2	107	88	0.95702	0.82243	-0.0633789	-0.282035
High	P31937	3-hydroxyisobutyrate dehydrogenase, mitochondrial	HIBADH	1	101.7	101.3	108.1	88.9	0.996067	0.822387	-0.00568551	-0.282111
High	O94919	Endonuclease domain-containing 1 protein	ENDOD1	1	38.9	31.1	181.1	148.9	0.799486	0.822198	-0.322856	-0.282443
High	P14209	CD99 antigen	CD99	1	96.5	93.6	115.2	94.7	0.969948	0.822049	-0.0440204	-0.282704
High	P52948	Nuclear pore complex protein Nup98-Nup96	NUP98	1	45.5	50.8	166.7	137	1.11648	0.821836	0.158962	-0.283078
High	Q92552	28S ribosomal protein S27, mitochondrial	MRPS27	1	51.6	51.2	163.4	133.8	0.992248	0.818849	-0.0112273	-0.28833
High	A8MWD9	Putative small nuclear ribonucleoprotein G-like protein 15	SNRPGP15	4	108	95.5	108.1	88.5	0.884259	0.818686	-0.177459	-0.288617
High	P85037	Forkhead box protein K1	FOXK1	1	76.7	73.5	137.5	112.3	0.958279	0.816727	-0.0614823	-0.292074
High	O00629	Importin subunit alpha-3	KPNA4	3	97.5	86.5	118.9	97.1	0.887179	0.816653	-0.172702	-0.292206
High	P30405	Peptidyl-prolyl cis-trans isomerase F, mitochondrial	PPIF	3	96.7	98.5	112.8	92	1.01861	0.815603	0.0266078	-0.294061
High	Q9Y5K8	V-type proton ATPase subunit D	ATP6V1D	2	106.5	113.4	99.2	80.9	1.06479	0.815524	0.0905672	-0.2942
High	O00560	Syntenin-1	SDCBP	6	102.1	92	113.5	92.5	0.901077	0.814978	-0.150277	-0.295167
High	O75380	NADH dehydrogenase [ubiquinone] iron-sulfur protein 6, mitochondrial	NDUFS6	1	60.7	95.6	134.3	109.4	1.57496	0.814594	0.655314	-0.295847
Medium	Q92696	Geranylgeranyl transferase type-2 subunit alpha	RABGGTA	1	82.1	95	122.9	100.1	1.15713	0.814483	0.210545	-0.296043
High	P21291	Cysteine and glycine-rich protein 1	CSRP1	3	128.8	126.5	79.7	64.9	0.982143	0.814304	-0.0259952	-0.296361
High	Q5GLZ8	Probable E3 ubiquitin-protein ligase HERC4	HERC4	1	86.4	84.2	126.5	103	0.974537	0.814229	-0.0372111	-0.296493
Medium	Q99961	Endophilin-A2	SH3GL1	1	84.9	79.7	129.7	105.6	0.938751	0.814187	-0.0911848	-0.296569
High	Q9H993	Protein-glutamate O-methyltransferase	ARMT1	1	87.4	104.9	114.5	93.2	1.20023	0.813974	0.263309	-0.296946
High	Q9H8Y8	Golgi reassembly-stacking protein 2	GORASP2	1	102.4	120.2	97.9	79.6	1.17383	0.813075	0.231221	-0.29854
High	Q00765	Receptor expression-enhancing protein 5	REEP5	1	114.9	124.1	88.8	72.2	1.08007	0.813063	0.111124	-0.298561
High	O14972	Down syndrome critical region protein 3	DSCR3	1	96.5	106.2	108.8	88.4	1.10052	0.8125	0.138183	-0.29956
Medium	Q96JJ7	Protein disulfide-isomerase TMX3	TMX3	1	79.9	66.4	140	113.7	0.831039	0.812143	-0.267012	-0.300195
High	Q13523	Serine/threonine-protein kinase PRP4 homolog	PRPF4B	1	103.3	116.9	99.3	80.5	1.13166	0.810675	0.178435	-0.302805
High	O95865	N(G),N(G)-dimethylarginine dimethylaminohydrolase 2	DDAH2	1	128.4	110.1	89.2	72.3	0.857477	0.810538	-0.221831	-0.303048
High	Q9H9H4	Vacuolar protein sorting-associated protein 37B	VPS37B	1	113.6	107.6	98.7	80	0.947183	0.810537	-0.0782848	-0.30305
High	O95881	Thioredoxin domain-containing protein 12	TXNDC12	3	112	109.5	98.6	79.8	0.977679	0.809331	-0.0325679	-0.305199
High	P32942	Intercellular adhesion molecule 3	ICAM3	1	30.3	39	182.9	147.8	1.28713	0.808092	0.364156	-0.307409
Medium	Q8TB24	Ras and Rab interactor 3	RIN3	1	75.5	78	136.3	110.1	1.03311	0.807777	0.0469975	-0.307971
High	Q96RF0	Sorting nexin-18	SNX18	1	66.7	71.5	144.9	116.9	1.07196	0.806763	0.100256	-0.309783
High	P14927	Cytochrome b-c1 complex subunit 7	UQCRB	5	79.3	72.4	137.5	110.8	0.912989	0.805818	-0.131331	-0.311474
High	Q08AM6	Protein VAC14 homolog	VAC14	1	102.5	95	112.2	90.3	0.926829	0.804813	-0.109624	-0.313275
High	P30048	Thioredoxin-dependent peroxide reductase, mitochondrial	PRDX3	5	71.5	69.5	143.5	115.4	0.972028	0.804181	-0.0409303	-0.314408
High	P26639	Threonine--tRNA ligase, cytoplasmic	TARS	1	63.3	70.5	147.8	118.4	1.11374	0.801083	0.155418	-0.319977
High	Q99805	Transmembrane 9 superfamily member 2	TM9SF2	1	80.3	87.2	129.3	103.2	1.08593	0.798144	0.118928	-0.325279
Medium	Q9NWV4	UPF0587 protein C1orf123	C1orf123	1	110.6	102.5	104	83	0.926763	0.798077	-0.109727	-0.3254
High	P49593	Protein phosphatase 1F	PPM1F	2	47.8	41.8	172.7	137.7	0.874477	0.797336	-0.193508	-0.32674
High	Q6PI48	Aspartate--tRNA ligase, mitochondrial	DARS2	1	109.2	53.8	131.9	105.1	0.492674	0.796816	-1.02129	-0.327682
High	Q9Y2R0	Cytochrome c oxidase assembly factor 3 homolog, mitochondrial	COA3	1	89.5	97.5	118.7	94.3	1.08939	0.79444	0.123515	-0.33199
High	Q7Z6I6	Rho GTPase-activating protein 30	ARHGAP30	1	132.4	123	80.6	64	0.929003	0.794045	-0.106245	-0.332708
High	Q99467	CD180 antigen	CD180	1	66.5	61.1	151.9	120.5	0.918797	0.793285	-0.122182	-0.334089
High	Q9Y4W6	AFG3-like protein 2	AFG3L2	2	79.2	79.6	134.6	106.7	1.00505	0.792719	0.007268	-0.335118
High	Q9UFN0	Protein NipSnap homolog 3A	NIPSNAP3A	3	41.6	54.9	169.3	134.2	1.31971	0.792676	0.400223	-0.335197
High	O94925	Glutaminase kidney isoform, mitochondrial	GLS	2	133.8	133.1	74.2	58.8	0.994768	0.792453	-0.00756754	-0.335603
High	P00450	Ceruloplasmin	CP	11	12	9.8	211	167.2	0.816667	0.792417	-0.292181	-0.335668
High	P80303	Nucleobindin-2	NUCB2	1	56.4	61.6	157.4	124.6	1.0922	0.791614	0.127235	-0.337131
High	Q9UJY5	ADP-ribosylation factor-binding protein GGA1	GGA1	2	129.6	114.2	87.2	69	0.881173	0.791284	-0.182503	-0.337732
High	P06703	Protein S100-A6	S100A6	7	120.6	121.1	88.6	69.8	1.00415	0.78781	0.00596896	-0.34408
High	Q13905	Rap guanine nucleotide exchange factor 1	RAPGEF1	1	124.5	99.2	98.7	77.7	0.796787	0.787234	-0.327734	-0.345135
High	P54802	Alpha-N-acetylglucosaminidase	NAGLU	3	124.2	141.4	75.2	59.2	1.13849	0.787234	0.187117	-0.345135
High	Q15293	Reticulocalbin-1	RCN1	1	48.4	88.4	147.3	115.9	1.82645	0.78683	0.869039	-0.345877
High	P62495	Eukaryotic peptide chain release factor subunit 1	ETF1	2	133.1	129.4	77	60.5	0.972201	0.785714	-0.040673	-0.347923
High	Q9Y2J2	Band 4.1-like protein 3	EPB41L3	1	83.1	85.5	129.7	101.7	1.02888	0.784117	0.0410759	-0.350859
High	O95544	NAD kinase	NADK	1	89.1	143.4	93.9	73.6	1.60943	0.783813	0.686548	-0.351419
High	Q00722	1-phosphatidylinositol 4,5-bisphosphate phosphodiesterase beta-2	PLCB2	2	100.1	107.1	108.1	84.6	1.06993	0.782609	0.0975165	-0.353637
High	P60983	Glia maturation factor beta	GMFB	1	127.9	128.3	80.7	63.1	1.00313	0.781908	0.00450491	-0.354929
High	P25098	Beta-adrenergic receptor kinase 1	ADRBK1	1	85.4	107.2	116.4	91	1.25527	0.781787	0.327997	-0.355153
Medium	P05114	Non-histone chromosomal protein HMG-14	HMGN1	1	83.8	72.4	136.9	106.9	0.863962	0.780862	-0.210961	-0.356861
High	O15031	Plexin-B2	PLXNB2	1	37.2	43.2	179.6	140	1.16129	0.77951	0.215729	-0.359361
High	Q6P2E9	Enhancer of mRNA-decapping protein 4	EDC4	2	79.8	77.7	136.3	106.2	0.973684	0.779164	-0.0384741	-0.360002
High	Q641Q2	WASH complex subunit FAM21A	FAM21A	2	121.5	133.7	81.5	63.3	1.10041	0.776687	0.138043	-0.364595
High	Q7L523	Ras-related GTP-binding protein A	RRAGA	2	68	94.8	133.6	103.6	1.39412	0.775449	0.479352	-0.366896
High	P11279	Lysosome-associated membrane glycoprotein 1	LAMP1	5	117.6	106.7	99	76.7	0.907313	0.774747	-0.140328	-0.368202
High	P00505	Aspartate aminotransferase, mitochondrial	GOT2	4	79.9	84.6	132.7	102.8	1.05882	0.77468	0.0824622	-0.368328
High	P11215	Integrin alpha-M	ITGAM	14	58.9	56.5	160.4	124.2	0.959253	0.774314	-0.0600168	-0.369009
High	Q15067	Peroxisomal acyl-coenzyme A oxidase 1	ACOX1	1	85.6	96.5	123.1	94.9	1.12734	0.770918	0.172918	-0.375351
Medium	P09497	Clathrin light chain B	CLTB	1	125.1	128.3	82.8	63.8	1.02558	0.770531	0.0364394	-0.376074
High	Q07866	Kinesin light chain 1	KLC1	1	58.2	57.1	160.9	123.8	0.9811	0.769422	-0.0275284	-0.378153
High	P01009	Alpha-1-antitrypsin	SERPINA1	4	37.8	94.7	151.2	116.3	2.50529	0.76918	1.32498	-0.378607
High	O15355	Protein phosphatase 1G	PPM1G	2	94.2	96.9	118.1	90.8	1.02866	0.76884	0.0407696	-0.379245
High	Q9BRR9	Rho GTPase-activating protein 9	ARHGAP9	1	65.6	70	149.5	114.8	1.06707	0.767893	0.0936591	-0.381023
High	Q14696	LDLR chaperone MESD	MESDC2	4	74.9	41.9	160.3	122.9	0.559413	0.766687	-0.838015	-0.38329
High	P11234	Ras-related protein Ral-B	RALB	1	74.4	86.4	135.4	103.8	1.16129	0.766617	0.215729	-0.383421
High	Q9NZB2	Constitutive coactivator of PPAR-gamma-like protein 1	FAM120A	1	71.2	77.2	142.5	109.1	1.08427	0.765614	0.116724	-0.385311
High	Q8IZ83	Aldehyde dehydrogenase family 16 member A1	ALDH16A1	1	112.1	93.7	110	84.2	0.835861	0.765455	-0.258665	-0.385611
High	O15269	Serine palmitoyltransferase 1	SPTLC1	1	66.1	85.1	141	107.8	1.28744	0.764539	0.364509	-0.387338
High	Q9BZQ8	Protein Niban	FAM129A	3	39.5	50.7	175.6	134.2	1.28354	0.764237	0.360133	-0.387908
Medium	P28072	Proteasome subunit beta type-6	PSMB6	1	105.3	68	128.6	98.1	0.645774	0.76283	-0.630899	-0.390566
Medium	Q9UIJ7	GTP:AMP phosphotransferase AK3, mitochondrial	AK3	1	50.6	54.5	167.7	127.3	1.07708	0.759094	0.107119	-0.39765
High	Q9BYT8	Neurolysin, mitochondrial	NLN	3	78.5	73.5	141.1	106.9	0.936306	0.757619	-0.0949484	-0.400456
High	P07919	Cytochrome b-c1 complex subunit 6, mitochondrial	UQCRH	2	65.3	70.4	150.4	113.9	1.0781	0.757314	0.108492	-0.401037
High	P52815	39S ribosomal protein L12, mitochondrial	MRPL12	1	123.1	104	98.4	74.5	0.844842	0.757114	-0.243247	-0.401418
High	Q9Y5P4	Collagen type IV alpha-3-binding protein	COL4A3BP	2	127.2	140.6	75.3	57	1.10535	0.756972	0.144498	-0.401688
High	P61601	Neurocalcin-delta	NCALD	3	56.2	70.1	155.8	117.9	1.24733	0.756739	0.318844	-0.402132
High	P01042	Kininogen-1	KNG1	1	24.9	19.5	202.5	153.2	0.783133	0.756543	-0.352672	-0.402506
High	Q6P4A8	Phospholipase B-like 1	PLBD1	2	114.3	106.6	102	77.1	0.932633	0.755882	-0.100618	-0.403766
High	Q15370	Transcription elongation factor B polypeptide 2	TCEB2	1	98	106.7	111.3	84	1.08878	0.754717	0.122707	-0.405992
High	P50579	Methionine aminopeptidase 2	METAP2	1	128.6	125.8	83.1	62.5	0.978227	0.752106	-0.0317587	-0.410992
High	P16671	Platelet glycoprotein 4	CD36	5	134.7	84.4	103.4	77.6	0.626578	0.750484	-0.674435	-0.414108
High	Q13895	Bystin	BYSL	1	68.5	129.4	115.4	86.6	1.88905	0.750433	0.917662	-0.414204
High	Q07021	Complement component 1 Q subcomponent-binding protein, mitochondrial	C1QBP	4	71.9	64.3	150.8	113.1	0.894298	0.75	-0.161173	-0.415037
Medium	Q13126	S-methyl-5'-thioadenosine phosphorylase	MTAP	1	125.4	115.3	91.2	68.2	0.919458	0.747807	-0.121145	-0.419262
High	Q9UMR2	ATP-dependent RNA helicase DDX19B	DDX19B	1	65.8	85.5	142.5	106.2	1.29939	0.745263	0.377837	-0.424178
High	Q15738	Sterol-4-alpha-carboxylate 3-dehydrogenase, decarboxylating	NSDHL	1	110.7	114.6	100.1	74.6	1.03523	0.745255	0.0499518	-0.424194
High	P20674	Cytochrome c oxidase subunit 5A, mitochondrial	COX5A	6	66.7	72.3	149.6	111.4	1.08396	0.744652	0.116309	-0.425361
High	P08134	Rho-related GTP-binding protein RhoC	RHOC	2	120.2	129.6	86.1	64.1	1.0782	0.744483	0.108629	-0.425689
High	P13473	Lysosome-associated membrane glycoprotein 2	LAMP2	4	65.4	76.2	148.4	110.1	1.16514	0.741914	0.2205	-0.430677
Medium	Q9GZP4	PITH domain-containing protein 1	PITHD1	1	92.1	77.1	132.5	98.3	0.837134	0.741887	-0.25647	-0.430729
High	P11908	Ribose-phosphate pyrophosphokinase 2	PRPS2	1	146.5	108.7	83.3	61.5	0.74198	0.738295	-0.430549	-0.43773
High	Q15042	Rab3 GTPase-activating protein catalytic subunit	RAB3GAP1	1	128.8	112.7	91.2	67.3	0.875	0.737939	-0.192645	-0.438427
High	P46976	Glycogenin-1	GYG1	1	130.7	133.5	78.3	57.5	1.02142	0.734355	0.0305806	-0.44545
High	P02656	Apolipoprotein C-III	APOC3	1	10.5	10.7	218.4	160.3	1.01905	0.733974	0.0272215	-0.446198
High	Q9UHL4	Dipeptidyl peptidase 2	DPP7	1	134.4	97.2	97.2	71.2	0.723214	0.73251	-0.467505	-0.449079
High	Q93008	Probable ubiquitin carboxyl-terminal hydrolase FAF-X	USP9X	2	88.3	92.8	126.4	92.5	1.05096	0.731804	0.0717114	-0.450471
Medium	A6NE01	Protein FAM186A	FAM186A	1	35.1	31.2	192.8	140.9	0.888889	0.730809	-0.169925	-0.452433
High	Q9BXW7	Cat eye syndrome critical region protein 5	CECR5	1	54.8	63.9	162.7	118.6	1.16606	0.728949	0.22164	-0.45611
High	P30519	Heme oxygenase 2	HMOX2	1	119.2	130.8	86.8	63.2	1.09732	0.728111	0.133978	-0.45777
High	O43708	Maleylacetoacetate isomerase	GSTZ1	1	66.6	102.9	133.5	97	1.54505	0.726592	0.627649	-0.460783
High	P00738	Haptoglobin	HP	26	9.4	7.4	222.1	161.1	0.787234	0.725349	-0.345135	-0.463253
High	O75947	ATP synthase subunit d, mitochondrial	ATP5H	7	61.4	63.7	159.4	115.6	1.03746	0.72522	0.0530547	-0.46351
High	Q9NNW7	Thioredoxin reductase 2, mitochondrial	TXNRD2	1	70.3	61.9	155.4	112.4	0.880512	0.723295	-0.183585	-0.467344
High	P16219	Short-chain specific acyl-CoA dehydrogenase, mitochondrial	ACADS	1	76.1	76.2	143.8	104	1.00131	0.723227	0.00189454	-0.46748
High	Q8N766	ER membrane protein complex subunit 1	EMC1	2	60.5	58.7	163	117.8	0.970248	0.722699	-0.0435746	-0.468532
High	A2VDF0	Fucose mutarotase	FUOM	1	146.8	147.3	61.5	44.4	1.00341	0.721951	0.00490546	-0.470027
High	O75531	Barrier-to-autointegration factor	BANF1	3	103	117.2	104.5	75.3	1.13786	0.720574	0.186328	-0.472781
High	P84243	Histone H3.3	H3F3A	1	168.9	89.9	82.1	59.1	0.532268	0.719854	-0.909776	-0.474224
High	P61604	10 kDa heat shock protein, mitochondrial	HSPE1	4	129.6	125.6	84.3	60.6	0.969136	0.718861	-0.0452293	-0.476215
Medium	Q96K17	Transcription factor BTF3 homolog 4	BTF3L4	1	154.9	154.1	53	38	0.994835	0.716981	-0.00747028	-0.479993
High	P02790	Hemopexin	HPX	12	11.9	10.4	220	157.7	0.87395	0.716818	-0.194378	-0.480321
High	O95976	Immunoglobulin superfamily member 6	IGSF6	1	124.9	142.1	77.5	55.5	1.13771	0.716129	0.186133	-0.481709
High	P05090	Apolipoprotein D	APOD	1	21.4	22	207.8	148.8	1.02804	0.716073	0.0398927	-0.481821
High	P15090	Fatty acid-binding protein, adipocyte	FABP4	8	270.2	61.9	39.7	28.3	0.22909	0.712846	-2.12602	-0.488337
High	Q9UN36	Protein NDRG2	NDRG2	1	106	94.1	116.8	83	0.887736	0.710616	-0.171798	-0.492857
High	P60981	Destrin	DSTN	4	139.8	111.9	86.7	61.6	0.800429	0.710496	-0.321154	-0.493102
High	O00602	Ficolin-1	FCN1	2	39.8	50.9	180.8	128.4	1.27889	0.710177	0.354897	-0.493749
High	Q9Y5P6	Mannose-1-phosphate guanyltransferase beta	GMPPB	1	94.9	106.6	116.1	82.4	1.12329	0.709733	0.167727	-0.494652
High	P35244	Replication protein A 14 kDa subunit	RPA3	1	87.2	83.9	134	94.9	0.962156	0.708209	-0.0556573	-0.497753
High	Q8IZP0	Abl interactor 1	ABI1	2	123.1	114.5	95.2	67.3	0.930138	0.706933	-0.104483	-0.500355
Medium	F8WCM5	Insulin, isoform 2	INS-IGF2	1	9.1	8.2	224.3	158.4	0.901099	0.706197	-0.150243	-0.501857
High	P57740	Nuclear pore complex protein Nup107	NUP107	2	78.7	77.2	143.2	101	0.98094	0.705307	-0.0277628	-0.503676
High	Q8TCD5	5'(3')-deoxyribonucleotidase, cytosolic type	NT5C	1	133.3	148.7	69.2	48.8	1.11553	0.705202	0.157728	-0.503891
High	O95777	U6 snRNA-associated Sm-like protein LSm8	LSM8	1	120.6	111.9	98.3	69.3	0.927861	0.704985	-0.10802	-0.504336
High	Q92835	Phosphatidylinositol 3,4,5-trisphosphate 5-phosphatase 1	INPP5D	1	86.5	105.2	122.3	86	1.21618	0.703189	0.282363	-0.508016
Medium	P08397	Porphobilinogen deaminase	HMBS	1	105	104	112.2	78.7	0.990476	0.701426	-0.0138058	-0.511637
High	P12081	Histidine--tRNA ligase, cytoplasmic	HARS	2	129	136.3	79.2	55.5	1.05659	0.700758	0.0794145	-0.513013
High	Q13423	NAD(P) transhydrogenase, mitochondrial	NNT	8	36.2	38.8	191.4	133.5	1.07182	0.697492	0.100067	-0.519751
High	P28062	Proteasome subunit beta type-8	PSMB8	1	133.7	144.1	72	50.2	1.07779	0.697222	0.108071	-0.52031
High	P40616	ADP-ribosylation factor-like protein 1	ARL1	1	126	152.9	71.3	49.7	1.21349	0.697055	0.279165	-0.520656
High	Q6P996	Pyridoxal-dependent decarboxylase domain-containing protein 1	PDXDC1	2	157.7	122.7	70.5	49.1	0.77806	0.696454	-0.362047	-0.5219
Medium	Q96A49	Synapse-associated protein 1	SYAP1	1	136.5	143.4	70.8	49.3	1.05055	0.696328	0.0711441	-0.522162
High	Q8TF09	Dynein light chain roadblock-type 2	DYNLRB2	1	126.6	113.5	94.5	65.4	0.896524	0.692063	-0.157585	-0.531024
High	P42766	60S ribosomal protein L35	RPL35	2	138.2	85.1	104.4	72.2	0.615774	0.691571	-0.699527	-0.532051
High	P15531	Nucleoside diphosphate kinase A	NME1	1	120.7	119.5	94.5	65.3	0.990058	0.691005	-0.0144151	-0.533231
High	Q99471	Prefoldin subunit 5	PFDN5	1	128.8	149	72.3	49.9	1.15683	0.69018	0.21018	-0.534956
High	Q9GZS3	WD repeat-containing protein 61	WDR61	1	96.9	99.5	120.5	83.1	1.02683	0.689627	0.0381999	-0.536113
High	Q04837	Single-stranded DNA-binding protein, mitochondrial	SSBP1	6	61.3	62.1	163.9	112.7	1.01305	0.687614	0.0187062	-0.540328
High	Q9H3U1	Protein unc-45 homolog A	UNC45A	1	88.2	121.9	112.6	77.4	1.38209	0.687389	0.466848	-0.540801
High	P18859	ATP synthase-coupling factor 6, mitochondrial	ATP5J	4	100.9	104.2	115.6	79.2	1.03271	0.685121	0.0464291	-0.545569
High	P48426	Phosphatidylinositol 5-phosphate 4-kinase type-2 alpha	PIP4K2A	2	37.5	39.8	191.7	130.9	1.06133	0.682838	0.0858778	-0.550385
High	P62879	Guanine nucleotide-binding protein G(I)/G(S)/G(T) subunit beta-2	GNB2	1	96.6	90.4	126.7	86.3	0.935818	0.681137	-0.0957004	-0.553984
High	Q9HCC0	Methylcrotonoyl-CoA carboxylase beta chain, mitochondrial	MCCC2	1	30.6	43.4	194	132	1.4183	0.680412	0.504163	-0.555519
High	P02652	Apolipoprotein A-II	APOA2	8	7.9	6.3	229.9	156	0.797468	0.678556	-0.326501	-0.55946
High	P02794	Ferritin heavy chain	FTH1	3	78.8	98	133	90.2	1.24365	0.678195	0.314586	-0.560227
High	O43615	Mitochondrial import inner membrane translocase subunit TIM44	TIMM44	1	68.9	79.5	150.1	101.6	1.15385	0.676882	0.206451	-0.563024
High	O75439	Mitochondrial-processing peptidase subunit beta	PMPCB	1	105.2	110.6	110.1	74.2	1.05133	0.673933	0.0722167	-0.569323
High	Q15052	Rho guanine nucleotide exchange factor 6	ARHGEF6	3	85.4	83.1	138.6	92.9	0.973068	0.670274	-0.0393876	-0.577177
High	Q14914	Prostaglandin reductase 1	PTGR1	1	71.8	67.3	156.4	104.5	0.937326	0.668159	-0.0933773	-0.581738
High	P42356	Phosphatidylinositol 4-kinase alpha	PI4KA	1	124.9	86.9	112.9	75.2	0.695757	0.666076	-0.523345	-0.586241
High	P02765	Alpha-2-HS-glycoprotein	AHSG	6	10.6	8.3	228.9	152.2	0.783019	0.664919	-0.352881	-0.588749
High	Q00013	55 kDa erythrocyte membrane protein	MPP1	3	129.1	121.3	89.9	59.7	0.939582	0.664071	-0.0899095	-0.59059
High	P31153	S-adenosylmethionine synthase isoform type-2	MAT2A	1	116.1	114.7	101.8	67.4	0.987941	0.662083	-0.0175026	-0.594917
Medium	O75494	Serine/arginine-rich splicing factor 10	SRSF10	1	29.9	29.5	205.3	135.3	0.986622	0.659036	-0.0194305	-0.601572
Medium	P08246	Neutrophil elastase	ELANE	1	20.9	32.2	209.2	137.7	1.54067	0.658222	0.623558	-0.603354
High	P09936	Ubiquitin carboxyl-terminal hydrolase isozyme L1	UCHL1	1	122.7	71.6	124.1	81.6	0.583537	0.657534	-0.777104	-0.604862
High	P04217	Alpha-1B-glycoprotein	A1BG	7	11.6	11.2	227.7	149.5	0.965517	0.656566	-0.0506261	-0.606989
High	Q9NY15	Stabilin-1	STAB1	1	143.8	80.8	105.9	69.5	0.561892	0.65628	-0.831636	-0.607618
High	P42785	Lysosomal Pro-X carboxypeptidase	PRCP	1	121.2	119.7	96.1	63	0.987624	0.655567	-0.0179665	-0.609185
High	P02792	Ferritin light chain	FTL	2	80.7	99.8	132.8	86.8	1.23668	0.653614	0.306471	-0.613488
High	P78318	Immunoglobulin-binding protein 1	IGBP1	1	128.8	141.5	78.5	51.2	1.0986	0.652229	0.135669	-0.616549
High	O43852	Calumenin	CALU	4	109.6	88.8	122.1	79.5	0.810219	0.651106	-0.303616	-0.619036
Medium	Q495M3	Proton-coupled amino acid transporter 2	SLC36A2	1	65.7	34.9	181.4	118	0.531202	0.650496	-0.912666	-0.620388
High	Q92820	Gamma-glutamyl hydrolase	GGH	1	89	82.5	138.8	89.6	0.926966	0.645533	-0.109411	-0.631437
High	P49585	Choline-phosphate cytidylyltransferase A	PCYT1A	1	106	111.4	111.2	71.5	1.05094	0.642986	0.071685	-0.637142
High	O94788	Retinal dehydrogenase 2	ALDH1A2	1	176.8	128.5	57.7	37.1	0.72681	0.642981	-0.46035	-0.637152
Medium	Q9NS69	Mitochondrial import receptor subunit TOM22 homolog	TOMM22	1	118.4	116.3	100.6	64.6	0.982264	0.642147	-0.025818	-0.639024
High	Q86V88	Magnesium-dependent phosphatase 1	MDP1	1	94.2	130.2	107	68.6	1.38217	0.641121	0.46693	-0.64133
High	P02750	Leucine-rich alpha-2-glycoprotein	LRG1	4	25.1	22.3	214.9	137.7	0.888446	0.640763	-0.170644	-0.642137
High	P05164	Myeloperoxidase	MPO	28	16.2	19.5	222.2	142	1.2037	0.639064	0.26748	-0.645968
High	P30049	ATP synthase subunit delta, mitochondrial	ATP5D	3	75.5	71.9	154.3	98.4	0.952318	0.637719	-0.0704849	-0.649008
High	P17947	Transcription factor PU.1	SPI1	1	53	72.4	167.8	106.8	1.36604	0.636472	0.449997	-0.651831
High	Q8N8V2	Guanylate-binding protein 7	GBP7	1	40	49.5	190.1	120.5	1.2375	0.633877	0.307429	-0.657725
High	Q92769	Histone deacetylase 2	HDAC2	1	82.2	115.1	124.6	78.1	1.40024	0.626806	0.485678	-0.67391
High	Q07955	Serine/arginine-rich splicing factor 1	SRSF1	4	95	98.3	127.3	79.4	1.03474	0.623723	0.0492639	-0.681022
High	Q0JRZ9	F-BAR domain only protein 2	FCHO2	1	71.4	65.5	162.4	100.8	0.917367	0.62069	-0.124429	-0.688056
High	P07711	Cathepsin L1	CTSL	2	151.9	114.2	82.7	51.2	0.75181	0.619105	-0.411559	-0.691744
High	Q8WYR1	Phosphoinositide 3-kinase regulatory subunit 5	PIK3R5	1	66.4	85.5	153.3	94.8	1.28765	0.618395	0.364741	-0.693399
High	P16298	Serine/threonine-protein phosphatase 2B catalytic subunit beta isoform	PPP3CB	1	41	62.9	183.2	112.8	1.53415	0.615721	0.617436	-0.699652
High	O14737	Programmed cell death protein 5	PDCD5	2	111.9	98.9	117.2	72.1	0.883825	0.615188	-0.178168	-0.700901
High	P10606	Cytochrome c oxidase subunit 5B, mitochondrial	COX5B	2	82.9	99.6	134.8	82.7	1.20145	0.613501	0.264774	-0.704861
High	P08311	Cathepsin G	CTSG	2	35	31.1	207	126.9	0.888571	0.613043	-0.17044	-0.705939
High	Q96FJ2	Dynein light chain 2, cytoplasmic	DYNLL2	1	68	99.1	144.9	88	1.45735	0.607315	0.54335	-0.719482
High	P02749	Beta-2-glycoprotein 1	APOH	5	8.3	7.7	239	145.1	0.927711	0.607113	-0.108253	-0.719963
High	P02763	Alpha-1-acid glycoprotein 1	ORM1	3	10.9	13	234.2	141.9	1.19266	0.605892	0.254183	-0.722866
High	Q96CN7	Isochorismatase domain-containing protein 1	ISOC1	1	109.6	153.8	85.1	51.5	1.40328	0.60517	0.488808	-0.724587
High	Q9Y5X3	Sorting nexin-5	SNX5	2	167.1	92.7	87.4	52.8	0.554758	0.604119	-0.85007	-0.727095
High	Q8NHL6	Leukocyte immunoglobulin-like receptor subfamily B member 1	LILRB1	1	101.5	175.5	76.9	46.2	1.72906	0.60078	0.789991	-0.735091
High	Q96PU8	Protein quaking	QKI	2	61.2	64.6	171.3	102.9	1.05556	0.600701	0.0780025	-0.735282
High	Q969E4	Transcription elongation factor A protein-like 3	TCEAL3	1	133.4	138.9	79.9	47.8	1.04123	0.598248	0.0582879	-0.741185
High	P35908	Keratin, type II cytoskeletal 2 epidermal	KRT2	18	80.2	26.5	183.7	109.6	0.330424	0.596625	-1.59761	-0.745104
High	P11498	Pyruvate carboxylase, mitochondrial	PC	2	112.5	80.3	130	77.2	0.713778	0.593846	-0.486453	-0.751839
High	P15289	Arylsulfatase A	ARSA	1	137.9	107.8	96.9	57.4	0.781726	0.592363	-0.355265	-0.755446
High	Q562E7	WD repeat-containing protein 81	WDR81	1	134.3	125.9	87.8	52	0.937453	0.592255	-0.093181	-0.755709
High	P62899	60S ribosomal protein L31	RPL31	1	229.8	73.9	60.5	35.8	0.321584	0.591736	-1.63673	-0.756976
High	P16333	Cytoplasmic protein NCK1	NCK1	1	97.9	104	125.1	72.9	1.06231	0.582734	0.0872028	-0.779091
High	P63279	SUMO-conjugating enzyme UBC9	UBE2I	1	135	106.8	100.4	57.9	0.791111	0.576693	-0.338048	-0.794124
High	P63208	S-phase kinase-associated protein 1	SKP1	4	37.2	40.8	204.5	117.5	1.09677	0.574572	0.133267	-0.79944
High	Q96C90	Protein phosphatase 1 regulatory subunit 14B	PPP1R14B	1	140	102.1	100.6	57.4	0.729286	0.570577	-0.455444	-0.809508
High	Q9H008	Phospholysine phosphohistidine inorganic pyrophosphate phosphatase	LHPP	1	161.8	161.6	48.8	27.8	0.998764	0.569672	-0.00178441	-0.811796
Medium	O96019	Actin-like protein 6A	ACTL6A	1	136.1	131.4	84.6	47.9	0.965467	0.566194	-0.0507018	-0.820632
Medium	P29992	Guanine nucleotide-binding protein subunit alpha-11	GNA11	1	71.3	96.6	149.6	82.6	1.35484	0.552139	0.438121	-0.856896
High	P02766	Transthyretin	TTR	1	12.8	11.4	243.3	132.6	0.890625	0.545006	-0.16711	-0.875656
Medium	Q9UQE7	Structural maintenance of chromosomes protein 3	SMC3	1	60.5	80.6	168.2	90.7	1.33223	0.539239	0.413845	-0.891003
High	Q13464	Rho-associated protein kinase 1	ROCK1	1	108.3	132.9	104	54.8	1.22715	0.526923	0.295308	-0.924336
High	Q9ULC4	Malignant T-cell-amplified sequence 1	MCTS1	1	84.8	124.2	125.3	65.7	1.46462	0.524342	0.550529	-0.931421
High	P62318	Small nuclear ribonucleoprotein Sm D3	SNRPD3	1	139.5	118.5	94.6	47.3	0.849462	0.5	-0.235378	-1
High	P02768	Serum albumin	ALB	43	8.8	8.2	255.4	127.6	0.931818	0.499608	-0.10188	-1.00113
High	P02533	Keratin, type I cytoskeletal 14	KRT14	4	47.5	17.9	223.3	111.3	0.376842	0.498433	-1.40797	-1.00453
High	Q0VDG4	Secernin-3	SCRN3	1	131.5	142.1	85	41.4	1.08061	0.487059	0.111844	-1.03783
High	Q6UWP8	Suprabasin	SBSN	2	84	36.4	188.5	91	0.433333	0.482759	-1.20645	-1.05063
High	P81605	Dermcidin	DCD	1	69.6	23.7	208	98.8	0.340517	0.475	-1.5542	-1.074
Medium	Q9P0V8	SLAM family member 8	SLAMF8	1	83.8	164.6	103.6	48.1	1.9642	0.464286	0.973942	-1.10692
Medium	Q9BPZ3	Polyadenylate-binding protein-interacting protein 2	PAIP2	1	65.1	76.9	176.5	81.6	1.18126	0.462323	0.240326	-1.11303
High	P02787	Serotransferrin	TF	20	25.3	19.1	246.6	109	0.754941	0.442011	-0.405565	-1.17784
High	P61086	Ubiquitin-conjugating enzyme E2 K	UBE2K	1	161.2	149	62.3	27.5	0.924318	0.441413	-0.113539	-1.1798
High	Q86VS8	Protein Hook homolog 3	HOOK3	1	61.8	65.3	190.1	82.8	1.05663	0.43556	0.0794762	-1.19906
High	P20160	Azurocidin	AZU1	1	29.8	24.4	241.1	104.7	0.818792	0.43426	-0.288431	-1.20337
High	P02788	Lactotransferrin	LTF	7	19.9	19.3	253.1	107.7	0.969849	0.425524	-0.0441676	-1.23269
High	O00625	Pirin	PIR	1	155.6	132.3	78.8	33.3	0.850257	0.422589	-0.234029	-1.24267
High	P31942	Heterogeneous nuclear ribonucleoprotein H3	HNRNPH3	3	42.2	45.6	221.4	90.7	1.08057	0.409666	0.111791	-1.28748
High	Q8NI35	InaD-like protein	INADL	1	8.8	7.4	272.4	111.5	0.840909	0.409325	-0.249978	-1.28868
High	P46952	3-hydroxyanthranilate 3,4-dioxygenase	HAAO	1	167.6	154.2	55.8	22.4	0.920048	0.401434	-0.120219	-1.31677
High	P25311	Zinc-alpha-2-glycoprotein	AZGP1	1	20.6	14.1	266	99.3	0.684466	0.373308	-0.546949	-1.42156
High	P13647	Keratin, type II cytoskeletal 5	KRT5	4	67.1	22.2	232.8	77.9	0.330849	0.334622	-1.59575	-1.5794
High	P06702	Protein S100-A9	S100A9	11	29.4	36.8	257.8	76.1	1.2517	0.29519	0.32389	-1.76028
High	P04259	Keratin, type II cytoskeletal 6B	KRT6B	2	58.1	41.5	233.7	66.7	0.714286	0.285409	-0.485427	-1.8089
High	P05109	Protein S100-A8	S100A8	14	32.3	41.2	254.2	72.2	1.27554	0.284028	0.35111	-1.81589
High	P08779	Keratin, type I cytoskeletal 16	KRT16	5	80	28.4	230.3	61.3	0.355	0.266175	-1.49411	-1.90956
High	Q9UHD9	Ubiquilin-2	UBQLN2	1	400				#VALUE!	#VALUE!
High	Q99952	Tyrosine-protein phosphatase non-receptor type 18	PTPN18	1	135.8	264.2			1.94551	#VALUE!
High	Q9H497	Torsin-3A	TOR3A	1	165	235			1.42424	#VALUE!
Medium	P24723	Protein kinase C eta type	PRKCH	1					#VALUE!	#VALUE!
High	Q99598	Translin-associated protein X	TSNAX	1	182.4	217.6			1.19298	#VALUE!
Medium	Q9Y6D9	Mitotic spindle assembly checkpoint protein MAD1	MAD1L1	1	253.5	146.5			0.577909	#VALUE!
High	P21926	CD9 antigen	CD9	2	226.5	154.2		19.3	0.680795	#VALUE!
High	O00757	Fructose-1,6-bisphosphatase isozyme 2	FBP2	1	158.7	218		23.3	1.37366	#VALUE!
High	P16471	Prolactin receptor	PRLR	1	232	141.1		26.9	0.60819	#VALUE!
High	Q9H1E3	Nuclear ubiquitous casein and cyclin-dependent kinase substrate 1	NUCKS1	1	242.1	126.7		31.2	0.523337	#VALUE!
High	P61960	Ubiquitin-fold modifier 1	UFM1	2	188.1	179.9		32	0.956406	#VALUE!
Medium	Q969Q6	Serine/threonine-protein phosphatase 2A regulatory subunit B'' subunit gamma	PPP2R3C	1	144.2	222.5		33.3	1.543	#VALUE!
High	P54687	Branched-chain-amino-acid aminotransferase, cytosolic	BCAT1	3	218.7	144.3		37	0.659808	#VALUE!
High	P62857	40S ribosomal protein S28	RPS28	2	184.8	176.9		38.2	0.957251	#VALUE!
High	O00410	Importin-5	IPO5	2	177.4	183.7		38.9	1.03551	#VALUE!
High	Q96G03	Phosphoglucomutase-2	PGM2	1	154.6	206		39.4	1.33247	#VALUE!
High	P63000	Ras-related C3 botulinum toxin substrate 1	RAC1	2	166.7	192.4		40.9	1.15417	#VALUE!
High	Q9Y303	N-acetylglucosamine-6-phosphate deacetylase	AMDHD2	1	216.4	142.7		40.9	0.659427	#VALUE!
High	P21730	C5a anaphylatoxin chemotactic receptor 1	C5AR1	1	202.9	150.3		46.8	0.740759	#VALUE!
High	O00567	Nucleolar protein 56	NOP56	1	169.5	183.4		47.1	1.08201	#VALUE!
High	P61956	Small ubiquitin-related modifier 2	SUMO2	2	170.6	181.7		47.7	1.06506	#VALUE!
High	P60900	Proteasome subunit alpha type-6	PSMA6	7	155	196.1		48.9	1.26516	#VALUE!
High	Q9BRA2	Thioredoxin domain-containing protein 17	TXNDC17	1	166.7	184.2		49.1	1.10498	#VALUE!
High	P63313	Thymosin beta-10	TMSB10	3	144.2	206.4		49.4	1.43135	#VALUE!
High	Q01105	Protein SET	SET	5	165.9	183.5		50.7	1.10609	#VALUE!
High	Q9C005	Protein dpy-30 homolog	DPY30	1	174.7	173.9		51.4	0.995421	#VALUE!
High	Q96M27	Protein PRRC1	PRRC1	1	180.6	167.7		51.7	0.928571	#VALUE!
High	P26583	High mobility group protein B2	HMGB2	1	161.3	186.6		52.2	1.15685	#VALUE!
High	Q13283	Ras GTPase-activating protein-binding protein 1	G3BP1	2	190.4	157.4		52.2	0.826681	#VALUE!
High	P46063	ATP-dependent DNA helicase Q1	RECQL	1	160.3	187.2		52.4	1.16781	#VALUE!
High	P80723	Brain acid soluble protein 1	BASP1	2	196.3	150.2		53.4	0.765155	#VALUE!
High	Q9Y3D6	Mitochondrial fission 1 protein	FIS1	1	183.2	163		53.8	0.889738	#VALUE!
High	P09496	Clathrin light chain A	CLTA	4	178.8	167.5		53.8	0.936801	#VALUE!
High	P61970	Nuclear transport factor 2	NUTF2	1	165	180.3		54.8	1.09273	#VALUE!
High	Q9NUQ9	Protein FAM49B	FAM49B	6	154.8	190.1		55.1	1.22804	#VALUE!
High	P01909	HLA class II histocompatibility antigen, DQ alpha 1 chain	HLA-DQA1	1	125.9	218.5		55.6	1.7355	#VALUE!
Medium	Q53EQ6	Tigger transposable element-derived protein 5	TIGD5	1	179.2	165.1		55.7	0.921317	#VALUE!
High	Q86V81	THO complex subunit 4	ALYREF	1	163.6	179.5		56.9	1.09719	#VALUE!
High	Q5TDH0	Protein DDI1 homolog 2	DDI2	1	177.5	163.9		58.6	0.92338	#VALUE!
High	Q2TAA2	Isoamyl acetate-hydrolyzing esterase 1 homolog	IAH1	1	170	171		59	1.00588	#VALUE!
High	P62314	Small nuclear ribonucleoprotein Sm D1	SNRPD1	1	148.7	192.3		59	1.29321	#VALUE!
High	Q9Y2S6	Translation machinery-associated protein 7	TMA7	1	190.7	150		59.3	0.786576	#VALUE!
High	O95249	Golgi SNAP receptor complex member 1	GOSR1	1	177.7	161.6		60.7	0.909398	#VALUE!
High	P28067	HLA class II histocompatibility antigen, DM alpha chain	HLA-DMA	1	143.4	193.8		62.7	1.35146	#VALUE!
High	O43396	Thioredoxin-like protein 1	TXNL1	1	173.5	163		63.5	0.939481	#VALUE!
High	Q6GTX8	Leukocyte-associated immunoglobulin-like receptor 1	LAIR1	1	169	167.3		63.7	0.989941	#VALUE!
High	Q9H4A6	Golgi phosphoprotein 3	GOLPH3	3	209.2	126.9		63.9	0.606597	#VALUE!
High	O14602	Eukaryotic translation initiation factor 1A, Y-chromosomal	EIF1AY	1	172.4	163.4		64.2	0.947796	#VALUE!
High	P10109	Adrenodoxin, mitochondrial	FDX1	1	175.1	160.7		64.2	0.917761	#VALUE!
High	Q9UL46	Proteasome activator complex subunit 2	PSME2	12	83.7	251.7		64.6	3.00717	#VALUE!
High	O60888	Protein CutA	CUTA	1	147.1	188		64.9	1.27804	#VALUE!
High	P11233	Ras-related protein Ral-A	RALA	1	160.3	174.4		65.2	1.08796	#VALUE!
High	Q9H0R4	Haloacid dehalogenase-like hydrolase domain-containing protein 2	HDHD2	1	195.1	139.3		65.6	0.713993	#VALUE!
High	Q9UHV9	Prefoldin subunit 2	PFDN2	1	167.2	165.8		67	0.991627	#VALUE!
Medium	P12074	Cytochrome c oxidase subunit 6A1, mitochondrial	COX6A1	1	147	185.4		67.5	1.26122	#VALUE!
High	Q96HC4	PDZ and LIM domain protein 5	PDLIM5	2	174.8	157.2		68	0.899314	#VALUE!
High	O15400	Syntaxin-7	STX7	2	168.6	163.4		68	0.969158	#VALUE!
High	Q9BZZ5	Apoptosis inhibitor 5	API5	1	143.9	187.9		68.2	1.30577	#VALUE!
High	P08621	U1 small nuclear ribonucleoprotein 70 kDa	SNRNP70	2	156.3	174.4		69.3	1.1158	#VALUE!
High	Q9Y315	Deoxyribose-phosphate aldolase	DERA	1	147.9	182.5		69.6	1.23394	#VALUE!
High	O15127	Secretory carrier-associated membrane protein 2	SCAMP2	1	173.7	155.8		70.4	0.896949	#VALUE!
High	P80217	Interferon-induced 35 kDa protein	IFI35	2	124.4	204		71.6	1.63987	#VALUE!
High	P63167	Dynein light chain 1, cytoplasmic	DYNLL1	1	146.8	181.4		71.8	1.23569	#VALUE!
High	P60033	CD81 antigen	CD81	1	137.8	190.2		72	1.38026	#VALUE!
High	P49458	Signal recognition particle 9 kDa protein	SRP9	1	167.3	160.6		72.1	0.959952	#VALUE!
High	P53634	Dipeptidyl peptidase 1	CTSC	5	128.9	198.4		72.7	1.53918	#VALUE!
High	Q92686	Neurogranin	NRGN	1	137.3	189.9		72.9	1.3831	#VALUE!
Medium	P51397	Death-associated protein 1	DAP	1	146.7	179.7		73.6	1.22495	#VALUE!
High	O75558	Syntaxin-11	STX11	1	104.1	222.3		73.7	2.13545	#VALUE!
High	P60468	Protein transport protein Sec61 subunit beta	SEC61B	1	155	171.2		73.8	1.10452	#VALUE!
High	Q01844	RNA-binding protein EWS	EWSR1	1	157.7	168.1		74.2	1.06595	#VALUE!
High	Q9H0E2	Toll-interacting protein	TOLLIP	1	164.2	161.5		74.2	0.983557	#VALUE!
High	P49023	Paxillin	PXN	1	159	166.1		74.9	1.04465	#VALUE!
High	P61020	Ras-related protein Rab-5B	RAB5B	1	165	159.9		75.1	0.969091	#VALUE!
High	P58546	Myotrophin	MTPN	2	145.7	178.5		75.8	1.22512	#VALUE!
High	Q8NHP8	Putative phospholipase B-like 2	PLBD2	1	181.4	141.6		77	0.780595	#VALUE!
High	Q14151	Scaffold attachment factor B2	SAFB2	2	166.5	155.9		77.6	0.936336	#VALUE!
High	Q9H2H8	Peptidyl-prolyl cis-trans isomerase-like 3	PPIL3	1	157.3	164.6		78	1.04641	#VALUE!
High	Q9H1C4	Protein unc-93 homolog B1	UNC93B1	1	158.3	163.1		78.7	1.03032	#VALUE!
High	O00186	Syntaxin-binding protein 3	STXBP3	1	154.5	166.6		78.9	1.07832	#VALUE!
High	P42025	Beta-centractin	ACTR1B	1	139.1	181.8		79.1	1.30697	#VALUE!
High	Q16775	Hydroxyacylglutathione hydrolase, mitochondrial	HAGH	1	154.4	166.2		79.4	1.07642	#VALUE!
High	Q9BRX8	Redox-regulatory protein FAM213A	FAM213A	2	120.1	200.3		79.7	1.66778	#VALUE!
High	Q15257	Serine/threonine-protein phosphatase 2A activator	PPP2R4	3	154.9	165.3		79.8	1.06714	#VALUE!
High	P84090	Enhancer of rudimentary homolog	ERH	2	159.2	160.2		80.6	1.00628	#VALUE!
High	Q14444	Caprin-1	CAPRIN1	3	148.6	169.4		82	1.13997	#VALUE!
High	P62316	Small nuclear ribonucleoprotein Sm D2	SNRPD2	1	175.4	142.6		82.1	0.812999	#VALUE!
High	P00480	Ornithine carbamoyltransferase, mitochondrial	OTC	1	70	247.8		82.2	3.54	#VALUE!
High	Q5VZ89	DENN domain-containing protein 4C	DENND4C	1	184.9	132.7		82.4	0.717685	#VALUE!
High	P16150	Leukosialin	SPN	1	141.2	176.3		82.5	1.24858	#VALUE!
High	P13640	Metallothionein-1G	MT1G	2	102.8	213.7		83.5	2.07879	#VALUE!
Medium	Q9UKN5	PR domain zinc finger protein 4	PRDM4	1	182	133.8		84.2	0.735165	#VALUE!
Medium	Q9P2T1	GMP reductase 2	GMPR2	1	152.5	162.5		85	1.06557	#VALUE!
High	P63220	40S ribosomal protein S21	RPS21	1	149.3	164.4		86.3	1.10114	#VALUE!
High	P62854	40S ribosomal protein S26	RPS26	1	158.1	155		86.9	0.980392	#VALUE!
High	O14974	Protein phosphatase 1 regulatory subunit 12A	PPP1R12A	1	141.9	171.2		86.9	1.20648	#VALUE!
High	P61923	Coatomer subunit zeta-1	COPZ1	2	149.8	162.1		88.1	1.08211	#VALUE!
High	Q9BVG4	Protein PBDC1	PBDC1	1	163.3	147.1		89.6	0.900796	#VALUE!
High	Q3V6T2	Girdin	CCDC88A	1	151.8	157.8		90.4	1.03953	#VALUE!
High	Q9NV70	Exocyst complex component 1	EXOC1	1	122.7	186.6		90.7	1.52078	#VALUE!
High	Q9NVJ2	ADP-ribosylation factor-like protein 8B	ARL8B	1	170.2	137.1		92.6	0.805523	#VALUE!
High	O95372	Acyl-protein thioesterase 2	LYPLA2	2	153.4	153.3		93.3	0.999348	#VALUE!
High	Q8TBQ9	Protein kish-A	TMEM167A	1	150.3	155.6		94	1.03526	#VALUE!
High	O95747	Serine/threonine-protein kinase OSR1	OXSR1	1	151.4	154.3		94.3	1.01915	#VALUE!
High	Q58FF6	Putative heat shock protein HSP 90-beta 4	HSP90AB4P	1	111.3	194.2		94.6	1.74483	#VALUE!
High	Q15181	Inorganic pyrophosphatase	PPA1	1	132.2	172.7		95.1	1.30635	#VALUE!
Medium	P24071	Immunoglobulin alpha Fc receptor	FCAR	1	135.2	169.7		95.1	1.25518	#VALUE!
Medium	Q9BV40	Vesicle-associated membrane protein 8	VAMP8	1	138.5	166.2		95.3	1.2	#VALUE!
Medium	P09012	U1 small nuclear ribonucleoprotein A	SNRPA	1	146.5	157.2		96.3	1.07304	#VALUE!
High	Q05519	Serine/arginine-rich splicing factor 11	SRSF11	1	146.1	156.7		97.2	1.07255	#VALUE!
High	O00116	Alkyldihydroxyacetonephosphate synthase, peroxisomal	AGPS	1	161.7	139.7		98.6	0.863946	#VALUE!
Medium	Q15382	GTP-binding protein Rheb	RHEB	1	128.1	171.3		100.6	1.33724	#VALUE!
High	Q7L2H7	Eukaryotic translation initiation factor 3 subunit M	EIF3M	1	137.7	160.8		101.6	1.16776	#VALUE!
Medium	P30622	CAP-Gly domain-containing linker protein 1	CLIP1	1	139.2	155		105.8	1.11351	#VALUE!
High	Q9Y6G9	Cytoplasmic dynein 1 light intermediate chain 1	DYNC1LI1	3	133.7	156.5		109.8	1.17053	#VALUE!
High	Q9Y3C8	Ubiquitin-fold modifier-conjugating enzyme 1	UFC1	1	139.4	147.7		112.9	1.05954	#VALUE!
High	Q9UMY4	Sorting nexin-12	SNX12	1	146.5	140.3		113.1	0.957679	#VALUE!
High	Q96GA7	Serine dehydratase-like	SDSL	2	127.9	152		120.1	1.18843	#VALUE!
High	P09326	CD48 antigen	CD48	1	125.8	137		137.1	1.08903	#VALUE!
Medium	Q9Y6G5	COMM domain-containing protein 10	COMMD10	1	131.8	130.8		137.4	0.992413	#VALUE!
High	Q6UW68	Transmembrane protein 205	TMEM205	1	106.9	142		151.1	1.32834	#VALUE!
High	P00846	ATP synthase subunit a	MT-ATP6	1	105.9	100.8		193.3	0.951841	#VALUE!
